# Supplementary material for: A need to raise the bar — A systematic review of temporal trends in diagnostics for Japanese encephalitis virus infection, and perspectives for future research
Source: Int J Infect Dis. 2020 Jun;95:444–56. doi: 10.1016/j.ijid.2020.03.039 (PMC7294235; doi:10.1016/j.ijid.2020.03.039)
Supplement: Supplementary file 1 [file mmc1.xlsx]

## Sheet: Data
first_author	year_publication	year_publication_group	pubmed_id	corresponding_author	start_date	end_date	country_sampling	country_testing	rtpcr	rtpcr_details	rtpcr_ref	rtpcr_nucleic_acid_extraction	rtpcr_target	rtpcr_technique	ampliconsize_bp	pcr_inhouse_commercial	pcr_qc_details	pcr_n_tested	pcr_n_positive	serum_n_tested	serum_n_positive	wholeblood_n_tested	wholeblood_positive	CSF_n_tested	CSF_positive	throat_n_tested	throat_n_positive	urine_n_tested	urine_n_positive	brain_n_tested	brain_n_positive	viral_isolation	viral_isolation_details	viral_isolation_qc_details	viral_isolation_n_tested	viral_isolation_n_positive	viral_isolation_n_extra	brainorcsf_ag	brainorcsf_ag_details	brainorcsf_ag_qc	brainorcsf_ag_n_tested	brainorcsf_ag_n_positive	brainorcsf_ag_n_extra	neut	neut_details	neut_ref	neut_viraltitrations	neut_cells	neut_innocvirus
Sabin	1947	1945-1949	18896952	Albert Sabin	1946-08-21	31/09/46	Republic of Korea	Republic of Korea	no	na	na	na	na	na	na	na	na	na	na	na	na	na	na	na	na	na	na	na	na	na	na	yes	Recovery and identification of the virus. Several pieces of cerebral and cerebellar cortex, one piece each of the medulla and spinal cord were put into a screw-cap, glass vial; no glycerine or other fluid was added. This vial was tied in a condom and rubber glove, to keep out the water, and submerged in a water-ice mixture. The specimens obtained in Korea on the morning of August 27th reached our…	not reported	1	1	1	no	na	na	na	na	na	yes	Mice innoculation. as per previous publication by Sabin et al, 1947	not reported	not reported	Intracerebral and intraperitoneal innoculation in mice	G3 strain (Nakayama) isolated from human brain in Tokyo, Japan in 1935 (EF571853)
Sabin	1947	1945-1949	20250430	Albert Sabin	1946-07-01	1946-08-31	China	China	no	na	na	na	na	na	na	na	na	na	na	na	na	na	na	na	na	na	na	na	na	na	na	no	na	na	na	na	na	no	na	na	na	na	na	yes	Mice innoculation. as per previous publication by Sabin et al, 1947	not reported	not reported	Intracerebral and intraperitoneal innoculation in mice	G3 strain (Nakayama) isolated from human brain in Tokyo, Japan in 1935 (EF571853)
Sabin	1947	1945-1949	20280992	Albert Sabin	1945-07-01	1945-09-30	Japan	Japan	no	na	na	na	na	na	na	na	na	na	na	na	na	na	na	na	na	na	na	na	na	na	na	yes	Specimens of tissue taken from the same areas of the brain and cord as those listed previously were immediately used for mouse inoculation. Portions of each piece used for preparation of this suspension were also sent in 50 per cent buffered glycerin 7b and 50 per cent isotonic solution of sodium chloride to the laboratory of the Naval Medical Research Unit 2 in Guam, but no virus was obtained fr…	yes	not reported	1	1	no	na	na	na	na	na	yes	Mice innoculation. The serums were heated at 60 C. for twenty minutes. The neutralization tests were carried out by the intracerebral route with the use of a constant amount of serum against varying amounts of the Okinawa strain of virus, incubating the mixtures at 37 C. for two hours. The 10 patients with positive sérologie tests for Japanese B encephalitis virus and the 2 patients who died are …	not reported	not reported	Intracerebral and intraperitoneal innoculation in mice	G3 strain (Nakayama) isolated from human brain in Tokyo, Japan in 1935 (EF571853)
Burns	1951	1950-1954	14803743	Kenneth Burns	1947-06-01	1947-10-31	Japan	Japan	no	na	na	na	na	na	na	na	na	na	na	na	na	na	na	na	na	na	na	na	na	na	na	yes	Sections of brain tissue were forwarded in glycerin saline mixture to this laboratory and were inoculated in mice within 72 hours of death. Complement fixation as described by Casals and Palacios 1941 with modification by Espana and Hammon 1947.	yes	3	3	3	no	na	na	na	na	na	no	na	na	na	na	na
Berge	1956	1955-1959	13366638	Trygve O. Berge	1954-08-01	1954-09-30	Republic of Korea	Republic of Korea	no	na	na	na	na	na	na	na	na	na	na	na	na	na	na	na	na	na	na	na	na	na	na	yes	Specimens of brain tissue and pectoralis major muscle were received in the frozen state for virus isolation attempts. Portions of spinal cord received in a separate container were found to have thawed en route. Portions of all tissues were ground in sterile 10% solution of skim milk, in a proportion of 10% by weight. After centrifugation to remove gross particulate matter, each suspension receive…	yes	1	1	1	no	na	na	na	na	na	no	na	na	na	na	na
Grayston	1962	1960-1964	13901336	J. Thomas Grayston	1958-07-01	1958-07-31	Taiwan	Taiwan	no	na	na	na	na	na	na	na	na	na	na	na	na	na	na	na	na	na	na	na	na	na	na	yes	The patient died July 21 and small portions of various areas of brain tissue and upper spinal cord were aseptically collected 8 hours after death. A suspension of brain tissue was prepared with penicillin and streptomycin. Virus was isolated on first passage in both adult and suckling mice. The infant mice showed symptoms 4 days after inoculation, while a portion of the adult mice showed symptoms…	yes	1	1	1	no	na	na	na	na	na	no	na	na	na	na	na
Green	1963	1960-1964	-	Irving Green	1961-05-01	1961-11-30	Taiwan	Taiwan	no	na	na	na	na	na	na	na	na	na	na	na	na	na	na	na	na	na	na	na	na	na	na	no	na	na	na	na	na	no	na	na	na	na	na	no	na	na	na	na	na
Chan	1966	1965-1969	4287391	Y.C. Chan	1964-08-01	1964-08-31	Singapore	Singapore	no	na	na	na	na	na	na	na	na	na	na	na	na	na	na	na	na	na	na	na	na	na	na	yes	An acute phase blood specimen was obtained from the patient on 29 August, presumably on the second day of fever and on the fourth day of illness. Owing to unforeseen circumstances which disrupted communication between the hospital and the laboratory, the blood specimen was stored in a refrigerator (+4°C) in the hospital ward for 4 days before it was processed and inoculated into suckling mice for…	yes	1	1	1	no	na	na	na	na	na	no	na	na	na	na	na
Edelman	1973	1970-1974	4360765	Robert Edelman	1970-01-01	1970-12-31	Vietnam	Vietnam	no	na	na	na	na	na	na	na	na	na	na	na	na	na	na	na	na	na	na	na	na	na	na	no	na	na	na	na	na	no	na	na	na	na	na	yes	PRNT. The Nt test pre-viously described (Russel et al, 1967) was employed withminor modifications, in that plaques in JEV and Dengue infected cultures were countedon days 5 and 6, respectively.	Russel et al, 1967	not reported	not reported	not reported
Grossman	1973	1970-1974	4353436; 176736; 4376275	Robert Edelman	1970-01-01	1970-12-31	Thailand	Thailand	no	na	na	na	na	na	na	na	na	na	na	na	na	na	na	na	na	na	na	na	na	na	na	no	na	na	na	na	na	no	na	na	na	na	na	no	na	na	na	na	na
Benenson	1975	1975-1979	173200	Michael W. Benenson	1972-07-01	1972-08-31	Thailand	Thailand	no	na	na	na	na	na	na	na	na	na	na	na	na	na	na	na	na	na	na	na	na	na	na	no	na	na	na	na	na	no	na	na	na	na	na	yes	PRNT. Plaque reduction tests were performed as described by Russell et al in LLC-MK2 cells against 50 to 100 plaque forming units of JEV (Nakayama) and Dengue 4 virus	inhouse	not reported	LLC-MK2 cells	G3 strain (Nakayama) isolated from human brain in Tokyo, Japan in 1935 (EF571853)
Okuno	1975	1975-1979	180319	C.C. Kuo	1966-01-01	1971-12-31	Taiwan	Taiwan	no	na	na	na	na	na	na	na	na	na	na	na	na	na	na	na	na	na	na	na	na	na	na	no	na	na	na	na	na	no	na	na	na	na	na	no	na	na	na	na	na
Chaturvedi	1980	1980-1984	6248601	U. C. Chaturvedi	1978-10-01	1978-12-31	India	India	no	na	na	na	na	na	na	na	na	na	na	na	na	na	na	na	na	na	na	na	na	na	na	yes	Isolation and identification of virus. Tissue biopsy specimens (about 0.5 g) were taken from the brain, liver, and placenta of the fetus soon after it was aborted in the hospital (case no. 1). Attempts were made to isolate the virus by inoculating the specimens intracerebrally (ic) in one- to two-day-old litters of Swiss albino mice. As soon as the tissues were received in the hospital's Virus La…	reported	1	1	1	no	na	na	na	na	na	no	na	na	na	na	na
Fang	1980	1980-1984	6312203	Randel Fang	1979-05-01	1979-06-30	Malaysia	Malaysia	no	na	na	na	na	na	na	na	na	na	na	na	na	na	na	na	na	na	na	na	na	na	na	no	na	na	na	na	na	no	na	na	na	na	na	no	na	na	na	na	na
Gunakasem	1981	1980-1984	6281921	Patratana Gunakasem	1974-01-01	1976-12-31	Thailand	Thailand	no	na	na	na	na	na	na	na	na	na	na	na	na	na	na	na	na	na	na	na	na	na	na	no	na	na	na	na	na	no	na	na	na	na	na	no	na	na	na	na	na
Rose	1983	1980-1984	6309984	M.R. Rose	1982-07-01	1982-07-30	Hong Kong	U.K.	no	na	na	na	na	na	na	na	na	na	na	na	na	na	na	na	na	na	na	na	na	na	na	no	na	na	na	na	na	no	na	na	na	na	na	no	na	na	na	na	na
Burke	1985	1985-1989	3011302	Donald Burke	1985-01-01	1985-12-31	Thailand	Thailand	no	na	na	na	na	na	na	na	na	na	na	na	na	na	na	na	na	na	na	na	na	na	na	no	na	na	na	na	na	no	na	na	na	na	na	no	na	na	na	na	na
Harinasuta	1985	1985-1989	2999996	Usa Titsyakorn	1984-08-23	1984-10-07	Thailand	Thailand	no	na	na	na	na	na	na	na	na	na	na	na	na	na	na	na	na	na	na	na	na	na	na	no	na	na	na	na	na	no	na	na	na	na	na	no	na	na	na	na	na
Burke	1985	1985-1989	2999326	Donald Burke	1982-06-15	1982-08-15	Thailand	Thailand	no	na	na	na	na	na	na	na	na	na	na	na	na	na	na	na	na	na	na	na	na	na	na	no	na	na	na	na	na	no	na	na	na	na	na	no	na	na	na	na	na
Burke	1985	1985-1989	3003246	Donald Burke	1983-06-15	1993-08-15	Thailand	Thailand	no	na	na	na	na	na	na	na	na	na	na	na	na	na	na	na	na	na	na	na	na	na	na	no	na	na	na	na	na	no	na	na	na	na	na	no	na	na	na	na	na
Johnson	1985	1985-1989	3000282	R.T. Johnson	1983-06-15	1983-08-15	Thailand	Thailand	no	na	na	na	na	na	na	na	na	na	na	na	na	na	na	na	na	na	na	na	na	na	na	yes	Brain tissue for all positive; and CSF for 4 (and all 4 were IgM negative, whereas all the rest that were IgM positive did not have virus isolated). When possible, serum and CSF were obtained on admission for IgM anti-JE virus antibody determinations and for direct inoculation onto Aedes pseudoscutellaris mosquito cells (LSTM-AP 6 1) for virus isolation. Postmortem examinations were performed wit…	not reported	7	7	7	yes	Sections of frozen brain in OCT were cut in a cryostat at 8 p. Dried sections were fixed for 10 minutes in 95% ethanol except for sections to be stained for B cells, which were fixed for 20 minutes in a periodate-lysine fixative containing both paraformaldehyde and glutaraldehyde 191. Sections were stained by the avidin-biotin method of Hsu and co-workers. Sections were incubated for 20 minutes w…	not reported	7	7	7	no	na	na	na	na	na
Thisyakorn	1985	1985-1989	2992099	S. Nimmannitya	1979-05-01	1984-04-30	Thailand	Thailand	no	na	na	na	na	na	na	na	na	na	na	na	na	na	na	na	na	na	na	na	na	na	na	no	na	na	na	na	na	no	na	na	na	na	na	no	na	na	na	na	na
Hori	1986	1985-1989	2878581	Kouichi Morita	1935-01-01	1983-12-31	Thailand, Japan	Japan	no	na	na	na	na	na	na	na	na	na	na	na	na	na	na	na	na	na	na	na	na	na	na	yes	not reported	not reported	not reported	5	5	no	na	na	na	na	na	no	na	na	na	na	na
Hoke	1988	1985-1989	2842677	Charles Hoke	1985-08-01	1986-12-31	Thailand	Thailand	no	na	na	na	na	na	na	na	na	na	na	na	na	na	na	na	na	na	na	na	na	na	na	no	na	na	na	na	na	no	na	na	na	na	na	yes	not reported	not reported	not reported	not reported	not reported
Ravi	1989	1985-1989	2559159	V. Ravi	1986-09-01	1987-02-01	India	India	no	na	na	na	na	na	na	na	na	na	na	na	na	na	na	na	na	na	na	na	na	na	na	yes	200 µL serum and CSF specimens obtained from each patient were inoculated onto monolayers of Aedes albopictus tube cultures (Flow Laboratories, UK). After incubation at 2s~c for 3-4 days, cells were harvested and spot smears made on clean glass slides. Cold acetone-fixed slides were quenched with 3% normal rabbit serum (NRS). The smears were incubated with JEV-specific MAB-112 (1:100 dilution) fo…	reported	27	2	2	yes	The reverse passive haemagglutination (RPHA) test was used for the detection of JE viral antigen in CSF. The procedure adopted was essentially that described by Ravi et al. [1989]. Briefly, 50 pl of chymotrypsin- treated sheep red cells (SRBC) were mixed at room temperature with 50 pl of MAB (5 pg) and 75 pl of 0.033% chromium chloride (SIgMa) added dropwise with continuous mixing. After 1 hr, ce…	reported	not reported	5	5	no	na	na	na	na	na
Barzaga	1989	1985-1989	2561715	N.G. Barzaga	1972-01-01	1985-12-31	Phillipines	Phillipines	no	na	na	na	na	na	na	na	na	na	na	na	na	na	na	na	na	na	na	na	na	na	na	no	na	na	na	na	na	no	na	na	na	na	na	no	na	na	na	na	na
Kamala	1989	1985-1989	2557286	N.Y. Prasanna	1986-10-01	1987-01-31	India	India	no	na	na	na	na	na	na	na	na	na	na	na	na	na	na	na	na	na	na	na	na	na	na	yes	Medical and liver biopsy was done after death by the method described by Seth et al using a Vim Silverman needle. The brain biopsy specimens were obtained through the nasal route piercing the cribriform plate of the ethmoid bone. The specimens collected were stored in the refrigerators and later transported on wet ice in leak proof containers to National Institute of Virology, Field Station, Bang…	not reported	not reported	1	1	no	na	na	na	na	na	no	na	na	na	na	na
Macdonald	1989	1985-1989	2566108	W. B. G. Macdonald	1988-01-16	1988-01-31	Australia (Traveller from Bali)	Australia	no	na	na	na	na	na	na	na	na	na	na	na	na	na	na	na	na	na	na	na	na	na	na	no	na	na	na	na	na	no	na	na	na	na	na	no	na	na	na	na	na
San Luis	1990	1990-1994	-	Amado San Luis	1984-01-01	1990-12-31	Phillipines	Phillipines	no	na	na	na	na	na	na	na	na	na	na	na	na	na	na	na	na	na	na	na	na	na	na	no	na	na	na	na	na	no	na	na	na	na	na	no	na	na	na	na	na
George	1990	1990-1994	2176645	C. S. Kamala	1986-10-01	1987-01-31	India	India	no	na	na	na	na	na	na	na	na	na	na	na	na	na	na	na	na	na	na	na	na	na	na	yes	Brain and liver tissues were collected by the method of Seth et all, from 25 patients who died. Virus was isolated from brain and liver tissues according to the procedures described earlier (George et al, 1987). Isolates were identified by single radial haemolysis (SRH) and complement fixation tests.	inhouse	not reported	2	2	no	na	na	na	na	na	no	na	na	na	na	na
Chen	1990	1990-1994	2273391	Woan-Ru Chen	1935-01-01	1987-12-31	China, Japan, Malaysia, India, Sri Lanka, Thailand, Vietnam	U.S.A.	no	na	na	na	na	na	na	na	na	na	na	na	na	na	na	na	na	na	na	na	na	na	na	yes	Viruses. The 46 JE virus isolates included in this study are listed in Table 1, and were obtained from a number of different sources and had various passage histories. Fig. I shows the approximate geographic location of the site of virus isolations. The Ja0ArS982 virus strain, which has been completely sequenced by Sumiyoshi et al. (1987), was used as a reference for sequence comparisons. The ide…	na	na	na	na	no	na	na	na	na	na	no	na	na	na	na	na
Kumar	1990	1990-1994	2174227 and 2176644 (and 2843843 Kumar 1988 reported a subset of the patients)	Rashmi Kumar	1985-08-01	1988-08-31	India	India	no	na	na	na	na	na	na	na	na	na	na	na	na	na	na	na	na	na	na	na	na	na	na	yes	Pubmed 2176644 - viral isolation from CSF or brain tissue (obtained by postmortem biopsy) by intracerebral innoculation into infant mice followed by identification using the quick complement fixation test. As per previous publications (e.g. Kumar et al 1988; PMID 2843843) by the same group in the same location at the same time. Referenced Mathur et al, 1978. Identification of the virus was done b…	not reported	not reported	33	33	no	na	na	na	na	na	no	na	na	na	na	na
Cardosa	1991	1990-1994	1667957	M.J. Cardosa	1990-01-01	1990-12-31	Malaysia	Malaysia	no	na	na	na	na	na	na	na	na	na	na	na	na	na	na	na	na	na	na	na	na	na	na	no	na	na	na	na	na	no	na	na	na	na	na	yes	PRNT. Plaque reduction neutralization test (PRNT) was performed in 24 well cluster plates (Costar, USA) using a carboxymethyl cellulose overlay following the method of Porterfield (personal communication). 100 μl of serum dilution (heat inactivated at 56°C for 30 minutes) was mixed with 100 of virus dilution (to give approximately 30 to 40 plaques per well) in individual wells of a 24 well cluste…	Personal communication with Dr J.S. Porterfield, University of Oxford	not reported	Aedes albopictus C6/36 cells	G3 strain (Nakayama) isolated from human brain in Tokyo, Japan in 1935 (EF571853)
Markoff	1991	1990-1994	1856477	Lewis J. Markoff	1979-01-01	1986-12-31	Thailand	Thailand	no	na	na	na	na	na	na	na	na	na	na	na	na	na	na	na	na	na	na	na	na	na	na	no	na	na	0	0	0	no	na	na	na	na	na	no	na	na	na	na	na
Vajpayee	1991	1990-1994	1655866	Alok Vajpayee	1989-09-01	31/11/89	India	India	no	na	na	na	na	na	na	na	na	na	na	na	na	na	na	na	na	na	na	na	na	na	na	no	na	na	na	na	na	no	na	na	na	na	na	no	na	na	na	na	na
Bharadwaj	1991	1990-1994	1648211	Asha Mathur	1989-07-01	1989-12-31	India	India	no	na	na	na	na	na	na	na	na	na	na	na	na	na	na	na	na	na	na	na	na	na	na	yes	not reported	not reported	not reported	5	5	yes	JEV antigen in CSF cells (JEV monoclonal antibody was provided by Dr E.A. Gould, Oxford, UK) by indirect immunofluorescence assay.	not reported	13	8	3	no	na	na	na	na	na
McCallum	1991	1990-1994	1850800	Maj J. D. McCallum	1986-08-21	1986-10-08	Nepal	Nepal	no	na	na	na	na	na	na	na	na	na	na	na	na	na	na	na	na	na	na	na	na	na	na	yes	Unthawed CSF from the 15 fatal cases was processed for virus isolation. After two passages in AP-61 cells, cultures of CSF from two patients reacted positively by IFA with a JEV-specific monoclonal antibody. The JEV IgM/IgG levels in these CSFs were 63113 units and 2319 units respectively.	not reported	15	2	2	no	na	na	na	na	na	no	na	na	na	na	na
Hoke	1992	1990-1994	1313068	C.H. Hoke	1984-06-01	1984-08-31	Thailand	Thailand	no	na	na	na	na	na	na	na	na	na	na	na	na	na	na	na	na	na	na	na	na	na	na	yes	CSF or brain. No other details.	not reported	not reported	not reported	0	no	na	na	na	na	na	no	na	na	na	na	na
Vajpayee	1992	1990-1994	1325526	Alok Vajpayee	1989-07-06	1989-12-31	India	India	no	na	na	na	na	na	na	na	na	na	na	na	na	na	na	na	na	na	na	na	na	na	na	no	na	na	na	na	na	no	na	na	na	na	na	no	na	na	na	na	na
Peiris	1992	1990-1994	1329275	J.S. Malik Peiris	1987-10-01	1989-02-28	Sri Lanka	Sri Lanka	no	na	na	na	na	na	na	na	na	na	na	na	na	na	na	na	na	na	na	na	na	na	na	no	na	na	na	na	na	no	na	na	na	na	na	yes	Microtitre VNT. Plaque neutralizarion test for detection ofJE antibody. A microtitre modification of the method described by DE MADRID & PORTERFIEL(1D9 69) was used. JEV (Nakayama strain) was grown in suckling mice, and stofed at -70°C as a 10% homogenate of suckling mouse brain in 0.75% BSA. A dilution giving 15-20 virus !laq uedmicrotitre well was used for neutralization tests. est sera were he…	Madrid and Porterfield, 1959	JEV (Nakayama strain) was grown in suckling mice, and stored at -70°C as a 10% homogenate of suckling mouse brain in 0.75% BSA.	Porcine stable (PS) kidney cells	not reported
Shoji	1992	1990-1994	2170859	Hiroshi Shoji	1984-08-21	1985-08-21	India	India	no	na	na	na	na	na	na	na	na	na	na	na	na	na	na	na	na	na	na	na	na	na	na	no	na	na	na	na	na	no	na	na	na	na	na	no	na	na	na	na	na
Prasad	1993	1990-1994	8132283	S.R. Prasad	1990-01-01	1990-12-31	India	India	no	na	na	na	na	na	na	na	na	na	na	na	na	na	na	na	na	na	na	na	na	na	na	no	na	na	na	na	na	no	na	na	na	na	na	no	na	na	na	na	na
Taly	1993	1990-1994	7941960	V. Ravi	1985-10-01	1988-11-30	India	India	no	na	na	na	na	na	na	na	na	na	na	na	na	na	na	na	na	na	na	na	na	na	na	yes	Virtls isolation - CSF samples were inoculated onto monolayers of Aedes albopictus C6/36 cell cultures grown in tubes and incubated for 72 h at room tem- perature. The cells were harvested and smears were fixed in cold acetone. JEV antigen was localised in these cells using JEV-specific monoclonal antibodies to E protein of the virus (clone 112) in an immun- ofluorescent assay as per the procedur…	reported	10	1	1	yes	A monoclonal antibody based reverse passive haemagglutination test (RPHA) described earlier (Ravi et 1989) was used to detect soluble antigen in the CSF of 6 patients. Briefly, an optimal concentration of monoclonal anti- body to E protein of JEV (100 pllml) was coupled to trypsinsed sheep red blood cells and stabhsed using glutaraldehyde. These cells were then reacted with pre-absorbed CSF sampl…	not reported	6	1	1	no	na	na	na	na	na
Rathi	1993	1990-1994	8396069	A.K. Rathi	1988-09-01	1988-11-30	India	India	no	na	na	na	na	na	na	na	na	na	na	na	na	na	na	na	na	na	na	na	na	na	na	yes	Needle biopsy of brain was done imediately after death for 4 children for virus isolation. The isolation of the virus was done employing infant mice model and was carried out at the Department of Microbiology, KG Medical College, Lucknow.	not reported	4	2	2	no	na	na	na	na	na	no	na	na	na	na	na
Huong	1993	1990-1994	8250093	Vu Thi Que Huong	1935-01-01	1964-12-31	Vietnam	Vietnam and France	yes	not reported	not reported	not reported	not reported	not reported	not reported	not reported	not reported	not reported	not reported	not reported	not reported	not reported	not reported	not reported	not reported	not reported	not reported	not reported	not reported	not reported	not reported	yes	na	na	na	na	na	no	na	na	na	na	na	no	na	na	na	na	na
Burdon	1994	1990-1994	8034997	P.J. Stanley	1992-07-01	1992-09-30	Malaysia	U.K.	no	na	na	na	na	na	na	na	na	na	na	na	na	na	na	na	na	na	na	na	na	na	na	yes	C6/86 or Vero E6 cells	not reported	1	0	0	no	na	na	na	na	na	no	na	na	na	na	na
Kumar	1994	1990-1994	8015669	Rashmi Kumar	1985-01-01	1990-12-31	India	India	no	na	na	na	na	na	na	na	na	na	na	na	na	na	na	na	na	na	na	na	na	na	na	yes	intracercbral inoculation into infant mice [ 4], reference - Pavri KM, Sheikh BH: A rapid method of specific identification of Japanese encephalitis - West Nile group of arboviruses. Curr Sci 1966: 35:455-456.	not reported	not reported	not reported	0	no	na	na	na	na	na	no	na	na	na	na	na
Cardosa	1995	1995-1999	8629059	M.J. Cardosa	1990-12-13	1992-03-03	Malaysia	Malaysia	no	na	na	na	na	na	na	na	na	na	na	na	na	na	na	na	na	na	na	na	na	na	na	no	na	na	na	na	na	no	na	na	na	na	na	no	na	na	na	na	na
Luo	1995	1995-1999	9139378	Wang Ze	1991-06-01	1991-09-30	China	China	no	na	na	na	na	na	na	na	na	na	na	na	na	na	na	na	na	na	na	na	na	na	na	no	na	na	na	na	na	no	na	na	na	na	na	no	na	na	na	na	na
Ni	1995	1995-1999	7844559	Alan D. T. Barrett	1985-01-01	1966-12-31	China, Japan, Nepal, India		yes	not reported	not reported	not reported	not reported	not reported	not reported	not reported	not reported	not reported	not reported	not reported	not reported	not reported	not reported	not reported	not reported	not reported	not reported	not reported	not reported	not reported	not reported	yes	na	na	na	na	na	no	na	na	na	na	na	no	na	na	na	na	na
Wittesjo	1995	1995-1999	7898243	Bengt Wittesjo	1994-03-01	1994-03-31	Indonesia	Sweden	no	na	na	na	na	na	na	na	na	na	na	na	na	na	na	na	na	na	na	na	na	na	na	no	na	na	na	na	na	no	na	na	na	na	na	yes	PRNT. A plaque-reduction neutralisation test done later confirmed the titre rise in serum (<10 to 80, 80% plaque reduction). No neutralising antibodies were found in the CSF.	not reported	not reported	not reported	not reported
Gajanana	1996	1995-1999	9253865	A. Gajanana	1993-01-01	1995-12-31	India	India	no	na	na	na	na	na	na	na	na	na	na	na	na	na	na	na	na	na	na	na	na	na	na	yes	JE virus isolation by inoculation of Toxorhynchites splendens larvae (Toxo-IFA) (Gajanana et ol, 1995a): Eight late third instar larvae of Toxorhynchites splendens from a laboratory cycling colony were inoculated intracerebrally with ap- pronitnately 0.17pl of CSF. After 7 to S days of incubation at 29°C, head-squeeze smear from each larva was przpared in duplicate on separate slides, fixed in ac…	reported	45	22	22	yes	JE virus antigen detection 111 cells of CSF by im- munofluorescence technique (CSF Cell-IFA) (Asha Mathur er a/, 1990): Out or the two smears ofeach ClSF sample one was first stsined by broadly reacting rabbit anti-JE virus serum (RIS) raised by CRME against P 20778 strain ofJE virus (provided by Dr K Banerjee, National Institute of Virology, Pune) followed by FITC-conjugated swine anti- rabbit i…	not reported	31	0	0	no	na	na	na	na	na
Hennessy	1996	1995-1999	8667866	Sean Hennessy	1993-05-01	1993-09-30	China	U.S.A.	no	na	na	na	na	na	na	na	na	na	na	na	na	na	na	na	na	na	na	na	na	na	na	no	na	na	na	na	na	no	na	na	na	na	na	yes	PRNT. as per CDC	Tsai TF. Arboviruses. In: Rose et al Manual of Clinical Laboratory Immunology. 1992. The reference outlines a broad protocol for PRNT.	not reported	not reported	not reported
Xu	1996	1995-1999	8933552	Yunhe Xu	1991-06-01	1994-10-31	China	Sweden	no	na	na	na	na	na	na	na	na	na	na	na	na	na	na	na	na	na	na	na	na	na	na	no	na	na	na	na	na	no	na	na	na	na	na	no	na	na	na	na	na
Spicer	1997	1995-1999	9815501	Paul E. Spicer	1995-06-10	1995-06-10	Thailand	Thailand	no	na	na	na	na	na	na	na	na	na	na	na	na	na	na	na	na	na	na	na	na	na	na	no	na	na	na	na	na	no	na	na	na	na	na	no	na	na	na	na	na
Desai	1997	1995-1999	9129593	Anita Desai	1990-10-01	1991-12-31	India	India	no	na	na	na	na	na	na	na	na	na	na	na	na	na	na	na	na	na	na	na	na	na	na	no	na	na	na	na	na	yes	Two different procedures were used for this purpose± (i) a reverse passive haemagglutination test (RPHA) (Ravi et al 1989) was used to detect soluble JEV antigen in the CSF; and (ii) an immunofluorescent assay (IFA) was used to detect the cell-associated antigen in the cytospin smears of the CSF (Desai et al, 1994). Both these assays use monoclonal antibodiesto detect viral antigen.	not reported	118	85	24	yes	Microtitre VNT. Neutralising antibodies were estimated by a micro-neutralization test described earlier and a titre of >5 in the CSF was considered diagnostic of JE. Cited reference Desai et al, 1994.	Desai et al, 1994	A mouse-brain adapted human isolate of JEV (P20778) obtained from the National Institute of Virology, Pune, was used. This virus was propagated in Aedes albopictus C6/36 clone cell culture which was maintained in Eagles MEM with 10% foetal calf serum (Gibco, USA). The supematant fluid of the infected cells was titrated using standard protocols and the titre of this fluid (TCID 50) was 107mi-I. Th…	Porcine stable (PS) kidney cells	G3 strain (P20778/P20) isolated from human brain in Vellore, India in 1958 (AF080251)
Zimmerman	1997	1995-1999	9311637	David Vaughn	1995-09-01	1995-10-31	Thailand	Thailand	no	na	na	na	na	na	na	na	na	na	na	na	na	na	na	na	na	na	na	na	na	na	na	no	na	na	na	na	na	no	na	na	na	na	na	no	na	na	na	na	na
Lowry	1998	1995-1999	9546412	Philip L. Lowry	1995-06-05	1995-08-03	Vietnam	Vietnam and U.S.A.	no	na	na	na	na	na	na	na	na	na	na	na	na	na	na	na	na	na	na	na	na	na	na	yes	Acute CSF and serum samples were pro-cessed for virus isolation by inoculating into Vero and C6/36 cell cultures and by intracranial inoculation of litters of baby mice (1–3 days old). The cell cultures were observed daily for cytopathic effects and harvested on days 10 (Vero) and 12 (C6/36) postinfection. Cell suspensions were spotted on 12-well teﬂon-coated slides, air-dried, ﬁxed for 10 min in…	reported	not reported	0	0	no	na	na	na	na	na	no	na	na	na	na	na
Neogi	1998	1995-1999	9914678	D.K. Neogi	1995-06-01	1995-08-31	India	India	no	na	na	na	na	na	na	na	na	na	na	na	na	na	na	na	na	na	na	na	na	na	na	no	na	na	na	na	na	no	na	na	na	na	na	no	na	na	na	na	na
Saito	1999	1995-1999	10774694	M. Saito	1991-06-01	1991-10-31	Japan	Japan	no	na	na	na	na	na	na	na	na	na	na	na	na	na	na	na	na	na	na	na	na	na	na	yes	The virus isolation was carried out by inoculating the acute phase CSF specimens onto a mosquito cell line (C6/36 cells) with negative results.	not reported	not reported	not reported	0	no	na	na	na	na	na	yes	FRNT. A 50% focus-reduction neutralization (N) test on BHK-21 cells in 96-well microplate using the peroxidase anti-peroxidase staining method (Okuno et al, 1985) was carried out to measure N antibody against JE virus (Nakayama strain). The N titers in lhe convalescent sera were significantly elevated greater than four fold increase in all three patients. N titers of CSF likewise were elevated in…	Okuno et al, 1985	not reported	BHK-21 cells	not reported
Thakare	1999	1995-1999	10643139	J. P. Thakare	1997-06-01	1997-12-31	India	India	no	na	na	na	na	na	na	na	na	na	na	na	na	na	na	na	na	na	na	na	na	na	na	no	na	na	na	na	na	no	na	na	na	na	na	no	na	na	na	na	na
Singh	2000	2000-2004	10882085	Asha Mathur	1997-07-01	1998-03-31	India	India	no	na	na	na	na	na	na	na	na	na	na	na	na	na	na	na	na	na	na	na	na	na	na	yes	suckling swiss albino mice used	not reported	30	6	6	no	na	na	na	na	na	no	na	na	na	na	na
Vrati	2000	2000-2004	11022227	S. Vrati	1958-01-01	1978-12-31	India	India	no	na	na	na	na	na	na	na	na	na	na	na	na	na	na	na	na	na	na	na	na	na	na	yes	from brain no further details	not reported	not reported	2	2	no	na	na	na	na	na	no	na	na	na	na	na
Chokephaibulkit	2001	2000-2004	11224846	Kulkanya Chokephaibulkit	1996-07-01	1998-12-31	Thailand	Thailand	no	na	na	na	na	na	na	na	na	na	na	na	na	na	na	na	na	na	na	na	na	na	na	no	na	na	na	na	na	no	na	na	na	na	na	no	na	na	na	na	na
Akiba	2001	2000-2004	11293685	T. Akiba	1998-08-15	1998-09-10	Japan	Nepal	no	na	na	na	na	na	na	na	na	na	na	na	na	na	na	na	na	na	na	na	na	na	na	no	na	na	na	na	na	no	na	na	na	na	na	no	na	na	na	na	na
Baruah	2002	2000-2004	12522277	J. Mahanta	1998-07-01	1998-08-31	India	India	no	na	na	na	na	na	na	na	na	na	na	na	na	na	na	na	na	na	na	na	na	na	na	no	na	na	na	na	na	no	na	na	na	na	na	no	na	na	na	na	na
Chhour	2002	2000-2004	11996683	Timothy P. Endy	1996-07-01	31/09/98	Cambodia	Thailand	no	na	na	na	na	na	na	na	na	na	na	na	na	na	na	na	na	na	na	na	na	na	na	yes	not reported	not reported	not reported	0	0	no	na	na	na	na	na	no	na	na	na	na	na
Solomon	2002	2000-2004	11960897	Tom Solomon	1995-01-01	1998-12-31	Vietnam	Vietnam	no	na	na	na	na	na	na	na	na	na	na	na	na	na	na	na	na	na	na	na	na	na	na	yes	autopsy material, and acute serum and CSF samples were inoculated into Aedes albopictus C6/36 cells, rhesus monkey kidney (LLC-MK2) cells , and Vero cells for isolation of JEV or other viruses (Solomon et al., 1998a; Solomonetal., 2000b).	not reported	not reported	1	1	yes	Four micron formalin-fixed parrafin sections of autopsy material were stained with streptavidin alkaline phosphatase using JEV polyclonal mouse ascitic fluid to demonstrate JEV antigen immunohistochemically (Myintetal.,1999).	not reported	not reported	1	1	no	na	na	na	na	na
Srey	2002	2000-2004	12135294	Viseth Horm Srey	1999-10-01	2000-09-30	Cambodia	Cambodia	yes	Dry RNA was redissolved in 25 L of RNase-free water, incubated for 10 min at 55 C, usedfor reverse transcription, and stored at 70 C. Reverse tran-scription and amplification were performed for DENV ac-cording to Lanciotti and others7and for JEV according to Raengsakulrach and others.8Routine DENV and JEV assayswere able to detect 10 TCID50/mL and 10plaque-forming units per milliliter of specimen…	Raengsakulrach et al 1999	One hundred microliters of each sample was mixed with 600 L of Trizol LS reagent (Life Technologies, Gaithersburg, MD), and RNA was extracted according to themanufacturer’s instructions.	NS3	Nested RT-PCR	191	inhouse	not reported	99	0	not reported	0	not reported	na	not reported	0	no	na	no	na	no	na	yes	Arbovirus isolation and identification.Isolation was performed on AP61 and Vero E6 cells with admission serum (diluted 1:10) and CSF (diluted 1:2) as previously described.4Dengue virus(DENV) type-specific, JEV, and flavivirus monoclonal anti-bodies, and Chikungunya virus (CHIKV) and Langat virus(LGTV) immune ascitic fluids were used for identification.	not reported	not reported	not reported	0	no	na	na	na	na	na	no	na	na	na	na	na
Librarty	2002	2000-2004	12055808	Daniel H. Libraty	1987-07-01	1999-11-30	Thailand	Thailand	no	na	na	na	na	na	na	na	na	na	na	na	na	na	na	na	na	na	na	na	na	na	na	no	na	na	na	na	na	no	na	na	na	na	na	no	na	na	na	na	na
Tandon	2002	2000-2004	12059908	Asha Mathur	1998-06-01	1999-11-01	India	India	no	na	na	na	na	na	na	na	na	na	na	na	na	na	na	na	na	na	na	na	na	na	na	yes	not reported	not reported	67	5	5	no	na	na	na	na	na	no	na	na	na	na	na
Kalita	2002	2000-2004	12391449	U. K. Misra	1992-01-01	1999-12-31	India	India	no	na	na	na	na	na	na	na	na	na	na	na	na	na	na	na	na	na	na	na	na	na	na	no	na	na	na	na	na	no	na	na	na	na	na	no	na	na	na	na	na
Misra	2003	2000-2004	12865517	U.K. Misra	1998-01-01	1998-12-31	India	India	no	na	na	na	na	na	na	na	na	na	na	na	na	na	na	na	na	na	na	na	na	na	na	yes	not reported	not reported	not reported	2	2	no	na	na	na	na	na	no	na	na	na	na	na
Pandey	2003	2000-2004	14596529	Ichiro Kurane	2000-01-01	2000-12-31	Japan	Japan	no	na	na	na	na	na	na	na	na	na	na	na	na	na	na	na	na	na	na	na	na	na	na	no	na	na	na	na	na	no	na	na	na	na	na	no	na	na	na	na	na
Solomon	2003	2000-2004	12642049	Tom Solomon	1996-10-01	1999-10-31	Vietnam	Vietnam	no	na	na	na	na	na	na	na	na	na	na	na	na	na	na	na	na	na	na	na	na	na	na	no	na	na	na	na	na	no	na	na	na	na	na	no	na	na	na	na	na
Watt	2003	2000-2004	12887030	George Watt and Krisada Jongsakul	1991-06-01	1991-12-31	Thailand	Thailand	no	na	na	na	na	na	na	na	na	na	na	na	na	na	na	na	na	na	na	na	na	na	na	no	na	na	na	na	na	no	na	na	na	na	na	no	na	na	na	na	na
Kalita	2003	2000-2004	14676053	U. K. Misra	1992-01-01	1993-12-31	India	India	yes	Cited reference Sumiyoshi et al 1987, although there are no details of RT-PCR	Sumiyoshi et al 1987	not reported	not reported	not reported	not reported	inhouse	not reported	not reported	14	not reported	not reported	not reported	not reported	not reported	not reported	not reported	not reported	not reported	not reported	not reported	not reported	yes	cited reference Mathur et al 1995	not reported	not reported	1	1	no	na	na	na	na	na	no	na	na	na	na	na
Tiroumourougane	2003	2000-2004	12848204	Serane Tiroumourougane	1997-08-01	31/11/98	India	India	no	na	na	na	na	na	na	na	na	na	na	na	na	na	na	na	na	na	na	na	na	na	na	no	na	na	na	na	na	yes	not reported 'detetection of JEV viral antigen in CSF'	not reported	not reported	55	55	yes	not reported	not reported	not reported	not reported	not reported
Das	2004	2000-2004	15332484	Bina Pani Das	2003-07-01	2003-07-31	India	India	no	na	na	na	na	na	na	na	na	na	na	na	na	na	na	na	na	na	na	na	na	na	na	no	na	na	na	na	na	no	na	na	na	na	na	no	na	na	na	na	na
Hanson	2004	2000-2004	15347281	Joshua Hanson	2004-01-01	2004-01-31	Papua New Guinea	Australia	yes	not reported	not reported	not reported	not reported	not reported	not reported	not reported	not reported	1	0	not reported	na	not reported	na	1	0	no	na	no	na	no	na	no	na	na	na	na	na	no	na	na	na	na	na	no	na	na	na	na	na
Ayukawa	2004	2000-2004	15118213	Hiroshi Shoji	2002-08-05	2002-09-19	Japan	Japan	no	na	na	na	na	na	na	na	na	na	na	na	na	na	na	na	na	na	na	na	na	na	na	yes	not reported	not reported	not reported	2	2	no	na	na	na	na	na	no	na	na	na	na	na
Kabilan	2004	2000-2004	15184479	Lalitha Kabilan	2002-07-01	2003-02-28	India	India	yes	Sun, J., S. J. Tso, B. Q. Chen, and Q. Z. Liu. 2000. Detection of Japanese encephalitis virus in samples of JE patients by RT-PCR. Zhonghua Shi Yan He Lin Chuang Bing Du Xue Za Zhi 14:184–187.	unable to access	unable to access	unable to access	unable to access	unable to access	inhouse	not reported	17	11	not reported	not reported	0	0	17	11	0	0	0	0	0	0	yes	virus isolation from CSF in Toxorhynchitis splendens larvae (insect bioassay; toxo-IFA)	not reported	17	6	1	no	na	na	na	na	na	no	na	na	na	na	na
Phukan	2004	2000-2004	15689077	A.C. Phukan	2000-01-01	2002-12-31	India	India	no	na	na	na	na	na	na	na	na	na	na	na	na	na	na	na	na	na	na	na	na	na	na	no	na	na	na	na	na	no	na	na	na	na	na	no	na	na	na	na	na
Chen	2005	2005-2009	15650547	Jia-Shou Liu	2001-07-05	2001-07-05	Taiwan	Taiwan	no	na	na	na	na	na	na	na	na	na	na	na	na	na	na	na	na	na	na	na	na	na	na	no	na	na	na	na	na	no	na	na	na	na	na	no	na	na	na	na	na
Chanama	2005	2005-2009	16249624	Sumalee Chanama	2002-01-01	2004-12-31	Thailand	Thailand	no	na	na	na	na	na	na	na	na	na	na	na	na	na	na	na	na	na	na	na	na	na	na	no	na	na	na	na	na	no	na	na	na	na	na	no	na	na	na	na	na
Ohrr	2005	2005-2009	16226615	Heechoul Ohrr	2000-07-01	2000-10-31	Nepal	Nepal	no	na	na	na	na	na	na	na	na	na	na	na	na	na	na	na	na	na	na	na	na	na	na	no	na	na	na	na	na	no	na	na	na	na	na	no	na	na	na	na	na
Cutfield	2005	2005-2009	16176476	Nicholas Cutfield	2004-07-01	2004-07-31	China	New Zealand	no	na	na	na	na	na	na	na	na	na	na	na	na	na	na	na	na	na	na	na	na	na	na	yes	not reported	not reported	1	0	0	no	na	na	na	na	na	yes	not reported	not reported	not reported	not reported	not reported
Hashisaki	2005	2005-2009	15703694	CDC	2004-06-01	2004-06-30	Thailand	U.S.A.	no	na	na	na	na	na	na	na	na	na	na	na	na	na	na	na	na	na	na	na	na	na	na	no	na	na	0	0	0	no	na	na	na	na	na	yes	not reported	not reported	not reported	not reported	not reported
Kari	2006	2004-2009	16603053	Zhi-Yi Xu	2001-07-01	2003-12-31	Thailand	Thailand	no	na	na	na	na	na	na	na	na	na	na	na	na	na	na	na	na	na	na	na	na	na	na	no	na	na	na	na	na	no	na	na	na	na	na	no	na	na	na	na	na
Kumar	2006	2004-2009	16779737	Rashmi Kumar	2005-07-01	2005-10-31	India	India	no	na	na	na	na	na	na	na	na	na	na	na	na	na	na	na	na	na	na	na	na	na	na	no	na	na	na	na	na	no	na	na	na	na	na	no	na	na	na	na	na
Sapkal	2007	2004-2009	18165537	Milind M. Gore	2001-08-01	2001-09-30	India	India	no	na	na	na	na	na	na	na	na	na	na	na	na	na	na	na	na	na	na	na	na	na	na	no	na	na	na	na	na	no	na	na	na	na	na	no	na	na	na	na	na
Rayamajhi	2007	2004-2009	18045307; 17132294	Ajit Rayamajhi	2000-07-01	2001-07-01	Nepal	Nepal	no	na	na	na	na	na	na	na	na	na	na	na	na	na	na	na	na	na	na	na	na	na	na	no	na	na	na	na	na	no	na	na	na	na	na	no	na	na	na	na	na
Ding	2007	2004-2009	17827373	D. Ding	1973-01-01	1994-12-31	China	China	no	na	na	na	na	na	na	na	na	na	na	na	na	na	na	na	na	na	na	na	na	na	na	no	na	na	na	na	na	no	na	na	na	na	na	no	na	na	na	na	na
Handique	2008	2004-2009	17928378	Sanjeev K. Handique	2000-06-01	2003-08-01	India	India	no	na	na	na	na	na	na	na	na	na	na	na	na	na	na	na	na	na	na	na	na	na	na	no	na	na	na	na	na	no	na	na	na	na	na	no	na	na	na	na	na
Ompusunggu	2008	2004-2009	19052312	Susan L. Hills	2005-01-01	2006-12-31	Indonesia	Indonesia	no	na	na	na	na	na	na	na	na	na	na	na	na	na	na	na	na	na	na	na	na	na	na	no	na	na	na	na	na	no	na	na	na	na	na	yes	PRNT. Nine JE cases that had sufficient amounts of specimen remaining underwent PRNT and were confirmed as JE infections. These specimens included at least one case from each province.	not reported	not reported	not reported	not reported
Ooi	2008	2004-2009	18616397	Mong How Ooi	1999-11-01	2005-05-01	Malaysia	Malaysia	no	na	na	na	na	na	na	na	na	na	na	na	na	na	na	na	na	na	na	na	na	na	na	no	na	na	na	na	na	no	na	na	na	na	na	no	na	na	na	na	na
Solomon	2008	2004-2009	18368204	Tom Solomon	1995-01-01	1995-12-31	Vietnam	Vietnam	yes	not reported	not reported	not reported	not reported	not reported	not reported	not reported	not reported	not reported	not reported	na	na	na	na	na	na	na	na	na	na	na	na	yes	As per reference (Solomon et al, 1998): Serum and cerebrospinal fluid (CSF) taken during the acute illness were inoculated into Aedes albopictus C6/36 cells and rhesus monkey kidney (LLC-MK2) cells.	not reported	67	1	1	no	na	na	na	na	na	not reported	not clear. The paper cites multiple references for multiple methods, but not clear which ones were used.		not reported	not reported	not reported
Swami	2008	2004-2009	18618334	Radha Kanta Rao	2003-07-01	2005-12-31	India	India	yes	RT-PCR was carried out on all blood and CSF samples from patients in groups I and II in line with the method described by Paranjpe et al. [7], with minor modifications where required. Briefly, RNA was extracted from 250 ml of serum/CSF sample using TriLS reagent (InVitrogen). Reverse transcription was performed using RT kit (MBI Fermentas). The nested RT-PCR was performed using the outer pair of …	Paranjpe et al	TriLS reagent (InVitrogen)	E	Nested RT-PCR	488	inhouse	reported	85	9	85	0	0	0	40	9	0	0	0	0	0	0	no	na	na	na	na	na	no	na	na	na	na	na	no	na	na	na	na	na
Karmarkar	2008	2004-2009	18769890	S. Karmarkar	2004-02-01	2005-01-31	India	India	no	na	na	na	na	na	na	na	na	na	na	na	na	na	na	na	na	na	na	na	na	na	na	no	na	na	na	na	na	no	na	na	na	na	na	no	na	na	na	na	na
Lehtinen	2008	2004-2009	18556242	Ville Lehtinen	2004-12-01	2004-12-31	Thailand	Finland	yes	The serum and CSF samples from day 3 after hospitalization were tested negative by JEV-specific reverse transcription-PCR (Trent and Chang,1992).	Trent and Chang 2002	not reported	NS5	Conventional RT-PCR with hybridisation probe	832	inhouse	not reported	1	0	1	0	no	na	1	0	no	na	no	na	no	na	yes	The serum and CSF samples from day 3 after hospitalization were tested negative by virus isolation in mammalian and mosquito-cell cultures and	not reported	1	0	0	no	na	na	na	na	na	yes	PRNT. The specificity of serum antibodies for JEV was confirmed byneutralization assays (Ting et al., 2001), where PRNT80 (plaque reduction neutralization) titer to JEV was 1280, and no neutralization was observed against Dengue virus type 2 in starting dilution of 1:40.	Ting et al 2001	not reported	not reported	not reported
Ravi	2009	2004-2009	19996450	Barbara W. Johnson	2005-01-01	2005-12-31	India	India	no	na	na	na	na	na	na	na	na	na	na	na	na	na	na	na	na	na	na	na	na	na	na	no	na	na	na	na	na	no	na	na	na	na	na	yes	PRNT. CDC plaque reduction neutralization assay. Virus-specific neutralizing antibody titer in the CSF was determined by a 90% endpoint PRNT in Vero cells using a 0.5% agarose double overlay and visualized with neutral red staining in the second overlay. Each sample was tested simultaneously with challenge viruses ChimeriVax™-JEV and ChimeriVax™-DENV2 (Sanofi-Pasteur, Lyon, France [formerly Acamb…	Beaty et al 1998	not reported	Vero cells	ChimeriVax™-JEV
Touch	2009	2004-2009	19747185	Susan L. Hills	2006-06-01	2008-05-31	Cambodia	Cambodia	no	na	na	na	na	na	na	na	na	na	na	na	na	na	na	na	na	na	na	na	na	na	na	no	na	na	na	na	na	no	na	na	na	na	na	yes	PRNT. Conﬁrmatory testing was undertaken on specimens collected at ﬁve sentinel sites from the beginning of surveillance through December 2007 (excluding Battambang). All conﬁrmatory testing was conducted retrospectively at one time in June 2008 at the United States Centers for Disease Control and Prevention (US CDC) Division of Vector-Borne Infectious Diseases in Fort Collins, Colorado. It invol…	Lindsey et al. 1976; Beaty et al. 1989; Martin et al. 2000, 2002	not reported	Vero cells	not reported
Alera	2009	2004-2009	-	M.T. Alera	2005-09-01	2006-12-31	Phillipines	Phillipines	no	na	na	na	na	na	na	na	na	na	na	na	na	na	na	na	na	na	na	na	na	na	na	no	na	na	na	na	na	no	na	na	na	na	na	no	na	na	na	na	na
Baken/ CDC	2009	2004-2009	19609246	CDC	2003-08-21	2008-01-01	U.S.A. (Travellers from the Republic of Korea, Phillipines and Thailand)	U.S.A.	no	na	na	na	na	na	na	na	na	na	na	na	na	na	na	na	na	na	na	na	na	na	na	no	na	na	na	na	na	no	na	na	na	na	na	no	na	na	na	na	na
Saxena	2009	2004-2009	19762970	S.K. Saxena	2005-07-01	2005-11-30	India	India	yes	Notably, we could also extract viral RNA, specifically GP05, from a CSF sample (I.D. 17). Viral RNA was isolated using a GF-1 Viral RNA/DNA Extraction Kit (Vivantis Inc., California, USA) according to the manufacturer’s instructions. The full env gene of GP05 was amplified by standard reverse-transcriptase polymerase chain reaction (RT-PCR). RT-PCR was performed with an RT-PCR Kit (Promega, Madis…	none	GF-1 Viral RNA/DNA Extraction Kit (Vivantis Inc., California, USA)	E	Conventional nested RT-PCR	237	inhouse	not reported	not reported	1	0	0	0	0	not reported	1	0	0	0	0	0	0	no	na	na	na	na	na	no	na	na	na	na	na	no	na	na	na	na	na
Misra	2009	2004-2009	19581112	U.K. Misra	2003-01-01	2007-12-31	India	India	no	na	na	na	na	na	na	na	na	na	na	na	na	na	na	na	na	na	na	na	na	na	na	no	na	na	na	na	na	no	na	na	na	na	na	no	na	na	na	na	na
Anga	2010	2010-2014	20522297	Michaela Riddell	2007-06-01	2008-07-31	Papua New Guinea	Australia	no	na	na	na	na	na	na	na	na	na	na	na	na	na	na	na	na	na	na	na	na	na	na	no	na	na	na	na	na	no	na	na	na	na	na	yes	PRNT. reference cited Taylor et al 2005 does not report methodology for PRNT	Taylor et al, 2005	not reported	not reported	not reported
Lethwaite	2010	2010-2014	20487425	Penny Lethwaite	2005-10-01	2007-03-31	India	India	no	na	na	na	na	na	na	na	na	na	na	na	na	na	na	na	na	na	na	na	na	na	na	no	na	na	na	na	na	no	na	na	na	na	na	no	na	na	na	na	na
Hossain	2010	2010-2014	20134015	M. Jahangir Hossain	2003-06-01	2004-07-31	Bangladesh	U.S.A.	no	na	na	na	na	na	na	na	na	na	na	na	na	na	na	na	na	na	na	na	na	na	na	no	na	na	na	na	na	no	na	na	na	na	na	yes	PRNT. no details; the case def suggests that this is based on one serum sample titre >20 and so cannot be included in our def of seroconversion. They cite Calisher et al 1989, but it is not clear if they use these conditions exactly.	Calisher et al, 1989	not reported	not reported	not reported
Olsen	2010	2010-2014	20674433	S.J. Olsen	2003-07-01	2005-08-31	Thailand	Thailand and U.S.A.	no	na	na	na	na	na	na	na	na	na	na	na	na	na	na	na	na	na	na	na	na	na	na	no	na	na	na	na	na	no	na	na	na	na	na	no	90% PRNT. Cited Calisher et al 1989.	Calisher et al, 1989	not reported	not reported	not reported
CDC	2010	2010-2014	21389931	CDC	2010-07-14	2010-07-18	U.S.A. (Travellers from the Phillipines and Thailand)	U.S.A.	no	na	na	na	na	na	na	not reported	not reported	not reported	1	not reported	0	na	na	not reported	0	na	na	na	na	1	1	no	na	na	na	na	na	yes	not reported	not reported	1	1	0	yes	not reported	not reported	not reported	not reported	not reported
Xufang	2010	2010-2014	20147638	Guodong Liang	2006-04-01	2006-11-30	China	China	yes	Brieﬂy, RNA was extracted by using a QIAamp viral RNA extraction kit (Qiagen, Valencia, CA), in accordance with the manufacturer’s protocol, and the ﬁrst strands of cDNA were produced by using Ready-To-Go You-Prime First-Strand beads (Amersham Pharmacia Biotech, Piscataway, NJ), as described in the manual accompanying the bead kit. The prM gene of JEV was ampliﬁed by hn RT-PCR. One positive contr…	Wang et al, 2010	QIAamp viral RNA extraction kit (QIAGEN, Valencia, CA, USA)	PrM	Conventional hemi-nested RT-PCR	492	commercial	reported	64	42	0	0	0	0	64	42	0	0	0	0	0	0	yes	Virus isolation and identiﬁcation. Of the 64 CSF specimens examined by hnRT-PCR, 45 had a sufﬁcient volume for virus isolation. An aliquot of 200 l of each CSF specimen was diluted in 1 ml Eagle’s minimum essential medium (MEM; SIgMa, St. Louis, MO) and inoculated onto conﬂuent BHK-21 cell monolayers in a T25 ﬂask. After adsorption for 1 h at37°C, fresh medium was added and the cells were incubat…	reported	45	2	0	no	na	na	na	na	na	no	na	na	na	na	na
Le	2010	2010-2014	21049060	Le Van Tan	2004-01-01	2004-12-31	Vietnam	Vietnam	no	na	na	na	na	na	na	na	na	na	na	na	na	na	na	na	na	na	na	na	na	na	na	no	na	na	na	na	na	no	na	na	na	na	na	no	na	na	na	na	na
Wang	2010	2010-2014	21108846	Lihua Wang	2006-01-01	2008-12-31	China	China	yes	First, the samples were re-screened to verify the absence of JEV-specific IgM antibody using the JEV IgM-Capture ELISA kit (Shanghai B & C Enterprise Development Co. Ltd, Shanghai, PR China) [10]. Of those which did not contain detectable JEV IgM antibody were performed for viral RNA extraction directly by using the QIAamp viral RNA extraction kit (QIAGEN, Valencia, CA, USA) without risk of alter…	not reported	QIAamp viral RNA extraction kit (QIAGEN, Valencia, CA, USA)	PrM	Conventional hemi-nested RT-PCR	492	commercial	reported as per manufacturer	420	5	not reported	0	0	0	not reported	5	0	0	0	0	0	0	yes	Aliquots of CSF samples which showed positive by RT-PCR were inoculated onto BHK-21 cells for virus isolation. One isolate (GZ56) was obtained, which was taken from a 0.5 years old female patient residing in Guizhou province (Table ​(Table1).1). The complete genomic sequence [GenBank:HM366552] of GZ56 strain was then determined by RT-PCR and sequencing using flavivirus-specific primers [11] and o…	not reported	5	1	0	no	na	na	na	na	na	no	na	na	na	na	na
Yen	2010	2010-2014	20889870	Susan L. Hills	2004-01-01	2005-12-31	Vietnam	Vietnam	no	na	na	na	na	na	na	na	na	na	na	na	na	na	na	na	na	na	na	na	na	na	na	no	na	na	na	na	na	no	na	na	na	na	na	no	na	na	na	na	na
Yin	2010	2010-2014	20889863	Xiaofeng Liang	2006-09-01	2008-09-01	China	China	no	na	na	na	na	na	na	na	na	na	na	na	na	na	na	na	na	na	na	na	na	na	na	no	na	na	na	na	na	no	na	na	na	na	na	no	na	na	na	na	na
Werlinrud	2011	2010-2014	22017718	Anne M. Werlinrud	2010-07-01	2010-12-31	Cambodia	Denmark	yes	not reported	not reported	not reported	not reported	not reported	not reported	not reported	not reported	1	0	not reported	0	not reported	0	not reported	0	no	na	no	na	no	na	no	na	na	na	na	na	no	na	na	na	na	na	no	na	na	na	na	na
Kumar	2011	2010-2014	-	Jyoti Kumar	2005-01-01	2005-12-31	India	India	yes	Sandwich ELISA-positive serum and CSF samples were tested further by the SYBR Green-I-based onestep real-time quantitative RT-PCR by targeting the NS3 gene in MX 3000P quantitative PCR system according to the standard protocol [Santhosh et al., 2007]. Brieﬂy, the viral RNA was extracted by QiaAmp viral mini kit and was subjected to real-time RT-PCR by using ‘‘Brilliant SYBR Green Single-Step QRT-…	Santhosh et al, 2007	QiaAmp viral mini kit	NS3	SYBR Green RT-qPCR	162	inhouse	reported	200	101	120	58	no	na	43	80	no	na	no	na	no	na	no	na	na	na	na	na	yes	The study reports the development of a monoclonal antibody-based antigen capture ELISA to detect NS1 protein.	reported	200	98	0	no	na	na	na	na	na
Borah	2011	2010-2014	21715224	Jani Borah	2008-01-01	2010-12-31	India	India	no	na	na	na	na	na	na	na	na	na	na	na	na	na	na	na	na	na	na	na	na	na	na	no	na	na	na	na	na	no	na	na	na	na	na	yes	Microtitre VNT. Cited reference Cui et al		not reported	BHK-21 cells	G3 strain (P20778/P20) isolated from human brain in Vellore, India in 1958 (AF080251)
Pujhari	2011	2010-2014	20727244	R. K. Ratho	2007-10-01	2007-12-31	India	India	yes	not reported	not reported	not reported	not reported	not reported	not reported	not reported	not reported	95	7	not reported	not reported	no	no	95	7	no	no	no	no	no	no	no	na	na	na	na	na	no	na	na	na	na	na	no	na	na	na	na	na
Rayamajhi	2011	2010-2014	22035278	Ajit Rayamajhi	2006-01-01	2008-01-31	Nepal	Nepal	no	na	na	na	na	na	na	na	na	na	na	na	na	na	na	na	na	na	na	na	na	na	na	no	na	na	na	na	na	no	na	na	na	na	na	no	na	na	na	na	na
Paul	2011	2010-2014	21813862	Repon C. Paul	2007-10-01	2008-12-31	Bangladesh	Bangladesh	no	na	na	na	na	na	na	na	na	na	na	na	na	na	na	na	na	na	na	na	na	na	na	no	na	na	na	na	na	no	na	na	na	na	na	no	na	na	na	na	na
Fulmali	2011	2010-2014	21291622	Vijay P. Bondre	2009-09-01	2009-11-30	India	India	yes	not reported	Sapkal et al, 2007	QIAamp Viral Mini Kit reagent (QIAGEN)	C-prM	Conventional RT-PCR with sequencing using the Big Dye Terminator cycle sequencing Ready Reaction Kit (Applied Biosystems, US) and an automated Sequencer (ABI PRISM 310 Genetic Analyser; Applied Biosystems).	366	not reported	not reported	694	66	not reported	not reported	not reported	not reported	694	66	not reported	not reported	not reported	not reported	not reported	not reported	no	na	na	na	na	na	no	na	na	na	na	na	no	na	na	na	na	na
Pan	2011	2010-2014	21697481	Guodong Liang	1935-01-01	2006-12-31	China, Taiwan, Australia, Japan, India	China	no	na	na	na	na	na	na	na	na	na	na	na	na	na	na	na	na	na	na	na	na	na	na	yes	not reported	not reported	not reported	29	29	no	na	na	na	na	na	no	na	na	na	na	na
Garg	2012	2010-2014	22696307	Amita Jain	2011-01-01	2011-12-31	India	India	yes	not reported	not reported	not reported	not reported	not reported	not reported	not reported	not reported	1	1	1	1	0	0	1	1	0	0	0	0	0	0	no	na	na	na	na	na	no	na	na	na	na	na	no	na	na	na	na	na
Ho Dang Trung	2012	2010-2014	22662232	Nghia Ho Dang Trung	2007-08-01	31/04/10	Vietnam	Vietnam	no	na	na	na	na	na	na	na	na	na	na	na	na	na	na	na	na	na	na	na	na	na	na	no	na	na	na	na	na	no	na	na	na	na	na	no	na	na	na	na	na
Sarakar	2012	2010-2014	23153306	Shyamalendu Chatterjee	2010-07-01	2010-12-01	India	India	no	na	na	na	na	na	na	na	na	na	na	na	na	na	na	na	na	na	na	na	na	na	na	yes	Only 61 JEV IgM negative samples with a history of ≤ 3 days’ illness were screened and 200 μl of each of them were used for virus isolation on C6/36 cell line accord-ing to the standard protocol [13]. The tissue culture fluids were collected from the samples producing prom-inent cytopathic effect (CPE) and subjected for RNA ex-traction by QIAamp RNA viral kit (Qiagen, GmbH, Hilden, Germany), foll…	reported	99	13	13	no	na	na	na	na	na	no	na	na	na	na	na
Taraphdar	2012	2010-2014	23569876	Shyamalendu Chatterjee	2010-08-01	2010-12-31	India	India	yes	The samples, having a history of short febrile illness (up to 48 h), were considered for the isolation of viral RNA. In this process, some IgM antibody positive samples were als®o included. RNA was extracted from the sera, using QIAamp RNA viral kit (QIAGEN Inc., Valencia, CA), according to manufacturer’s protocol. To compare our single step method, two kits were used i.e. Qiagen one step RT-PCR …	none	QIAamp RNA viral kit (QIAGEN Inc., Valencia, CA)	C-prM	Conventional RT-PCR	306	inhouse	not reported	58	23	58	23	0	0	0	0	0	0	0	0	0	0	no	na	na	na	na	na	no	na	na	na	na	na	no	na	na	na	na	na
Gunasekaran	2012	2010-2014	22771601	K. Kaveri	2007-01-01	2009-12-31	India	India	no	na	na	na	na	na	na	na	na	na	na	na	na	na	na	na	na	na	na	na	na	na	na	no	na	na	na	na	na	no	na	na	na	na	na	no	na	na	na	na	na
Lee	2012	2010-2014	22497964	Young June Choe	2007-01-01	2010-12-31	Republic of Korea	Republic of Korea	yes	not reported	not reported	not reported	not reported	not reported	not reported	not reported	not reported	not reported	15	not reported	not reported	0	0	not reported	15	0	0	0	0	0	0	no	na	na	na	na	na	no	na	na	na	na	na	yes	not reported.	not reported	not reported	not reported	not reported
Marks	2012	2010-2014	23272262	Florian Marks	2004-01-01	2007-12-31	Thailand	Thailand	no	na	na	na	na	na	na	na	na	na	na	na	na	na	na	na	na	na	na	na	na	na	na	no	na	na	na	na	na	no	na	na	na	na	na	no	na	na	na	na	na
Rao	2012	2010-2014	-	Sanjib Sinha	1999-01-01	2008-12-31	India	India	no	na	na	na	na	na	na	na	na	na	na	na	na	na	na	na	na	na	na	na	na	na	na	no	na	na	na	na	na	no	na	na	na	na	na	no	na	na	na	na	na
Rasul	2012	2010-2014	22973139	Rasul Choudhury Habibur	2007-10-01	2009-09-30	Bangladesh	Bangladesh	no	na	na	na	na	na	na	na	na	na	na	na	na	na	na	na	na	na	na	na	na	na	na	no	na	na	na	na	na	no	na	na	na	na	na	no	na	na	na	na	na
Sarakari	2012	2010-2014	21678123	N. B. S. Sarkari	1978-01-01	1989-12-31	India	India	no	na	na	na	na	na	na	na	na	na	na	na	na	na	na	na	na	na	na	na	na	na	na	no	na	na	na	na	na	no	na	na	na	na	na	no	na	na	na	na	na
Muangchana	2012	2010-2014	22075090	Charung Muangchana	2005-01-01	2009-12-31	Thailand	Thailand	no	na	na	na	na	na	na	na	na	na	na	na	na	na	na	na	na	na	na	na	na	na	na	no	na	na	na	na	na	no	na	na	na	na	na	no	na	na	na	na	na
Sarkar	2012	2010-2014	21993242	S. Chatterjee	2005-01-01	2009-12-31	India	India	no	na	na	na	na	na	na	na	na	na	na	na	na	na	na	na	na	na	na	na	na	na	na	yes	Attempts were made to isolate the virus using C6/36 cell lines. For this purpose, only IgM negative to JE sam-ples with a history of ≤3 days fever along with any two of the symptoms stated earlier, were selected. Out of 513 samples, only 147 samples were thus screened. 200 l of selected serum/CSF samples were spread over the monolayer of C6/36 cell line and allowed to adsorb for 120 minutes in an…	reported	147	36	36	no	na	na	na	na	na	no	na	na	na	na	na
Langevin	2012	2010-2014	22414040	Michel Laverdiere	2010-09-01	2010-09-30	Canada (Traveller from Thailand)	Canada	no	na	na	na	na	na	na	na	na	na	na	na	na	na	na	na	na	na	na	na	na	na	na	no	na	na	na	na	na	no	na	na	na	na	na	yes	not reported	not reported	not reported	not reported	not reported
Tappe	2012	2010-2014	22465340	August Stich	2010-03-24	2011-05-09	Germany (Traveller from Thailand and Indonesia)	Germany	yes	not reported	not reported	not reported	not reported	not reported	not reported	not reported	not reported	2	2	not reported	0	0	0	2	0	0	0	0	0	0	0	no	na	na	na	na	na	no	na	na	na	na	na	no	na	na	na	na	na
Alera	2013	2010-2014	24437314	John Mark S. Velasco	2005-09-01	2006-12-31	Thailand	Thailand	no	na	na	na	na	na	na	na	na	na	na	na	na	na	na	na	na	na	na	na	na	na	na	no	na	na	na	na	na	no	na	na	na	na	na	no	na	na	na	na	na
Bandyopadhyay	2013	2010-2014	24319693	Bhaswati Bandyopadhyay	2011-01-01	2012-12-31	India	India	no	na	na	na	na	na	na	na	na	na	na	na	na	na	na	na	na	na	na	na	na	na	na	no	na	na	na	na	na	no	na	na	na	na	na	no	na	na	na	na	na
Chheng	2013	2010-2014	23593267	Michael J. Carter	2009-10-12	2010-10-12	Cambodia	Cambodia	no	na	na	na	na	na	na	na	na	na	na	na	na	na	na	na	na	na	na	na	na	na	na	no	na	na	na	na	na	no	na	na	na	na	na	no	na	na	na	na	na
Doti	2013	2010-2014	24008230	Jose Munoz	2013-02-01	31/02/13	Spain (Traveller from Thailand)	Spain	yes	not reported	not reported	not reported	not reported	not reported	not reported	not reported	not reported	1	1	not reported	not reported	not reported	not reported	1	0	not reported	not reported	not reported	not reported	not reported	not reported	not reported	not reported	not reported	not reported	not reported	not reported	no	na	na	na	na	na	no	na	na	na	na	na
Giri	2013	2010-2014	23924886	Buddha Basnyat	2009-02-01	31/04/11	Nepal	Nepal	no	na	na	na	na	na	na	na	na	na	na	na	na	na	na	na	na	na	na	na	na	na	na	no	na	na	na	na	na	no	na	na	na	na	na	no	na	na	na	na	na
Hu	2013	2010-2014	23326348	Xin Zheng	2009-01-01	2010-12-31	China	China	no	na	na	na	na	na	na	na	na	na	na	na	na	na	na	na	na	na	na	na	na	na	na	no	na	na	na	na	na	no	na	na	na	na	na	no	na	na	na	na	na
Joshi	2013	2010-2014	23643180	Rajnish Joshi	2007-01-01	2007-10-31	India	India	no	na	na	na	na	na	na	na	na	na	na	na	na	na	na	na	na	na	na	na	na	na	na	no	na	na	na	na	na	no	na	na	na	na	na	no	na	na	na	na	na
Kakoti	2013	2010-2014	24490147	G. Kakoti	2012-03-01	2012-12-31	India	India	no	na	na	na	na	na	na	na	na	na	na	na	na	na	na	na	na	na	na	na	na	na	na	no	na	na	na	na	na	no	na	na	na	na	na	no	na	na	na	na	na
Mayxay	2013	2010-2014	24748368	Paul N. Newton	2008-05-01	2010-12-31	Laos	Laos	no	na	na	na	na	na	na	na	na	na	na	na	na	na	na	na	na	na	na	na	na	na	na	no	na	na	na	na	na	no	na	na	na	na	na	no	na	na	na	na	na
Thenmozhi	2013	2010-2014	24135182	V Thenmozi	2011-01-01	2011-12-31	India	India	no	na	na	na	na	na	na	na	na	na	na	na	na	na	na	na	na	na	na	na	na	na	na	no	na	na	na	na	na	no	na	na	na	na	na	no	na	na	na	na	na
Borah	2013	2010-2014	23709014	Prafulla Dutta	2008-01-01	2010-12-31	India	India	no	na	na	na	na	na	na	na	na	na	na	na	na	na	na	na	na	na	na	na	na	na	na	no	na	na	na	na	na	no	na	na	na	na	na	no	na	na	na	na	na
Borthakur	2013	2010-2014	23853435	Nibedita Das	2007-01-01	2009-12-31	India	India	no	na	na	na	na	na	na	na	na	na	na	na	na	na	na	na	na	na	na	na	na	na	na	no	na	na	na	na	na	no	na	na	na	na	na	no	na	na	na	na	na
Dumre	2013	2010-2014	23419366	Stefan Fernandez	2005-01-01	2010-12-31	Nepal	Nepal	no	na	na	na	na	na	na	na	na	na	na	na	na	na	na	na	na	na	na	na	na	na	na	no	na	na	na	na	na	no	na	na	na	na	na	no	na	na	na	na	na
Impoinvil	2013	2010-2014	23951373	Daniel E. Impoinvil	1997-04-01	2006-12-31	Malaysia	Malaysia	no	na	na	na	na	na	na	na	na	na	na	na	na	na	na	na	na	na	na	na	na	na	na	no	na	na	na	na	na	no	na	na	na	na	na	no	na	na	na	na	na
Ma	2013	2010-2014	23900120	Li Jiang	2010-07-01	2010-09-30	China	China	no	na	na	na	na	na	na	na	na	na	na	na	na	na	na	na	na	na	na	na	na	na	na	no	na	na	na	na	na	no	na	na	na	na	na	no	na	na	na	na	na
Upreti	2013	2010-2014	23358643	Susan L. Hills	2004-01-01	2009-12-31	India	India	no	na	na	na	na	na	na	na	na	na	na	na	na	na	na	na	na	na	na	na	na	na	na	no	na	na	na	na	na	no	na	na	na	na	na	no	na	na	na	na	na
Zhang	2013	2010-2014	23831431	Gen Chen	2005-01-01	2011-12-31	China	China	no	na	na	na	na	na	na	na	na	na	na	na	na	na	na	na	na	na	na	na	na	na	na	no	na	na	na	na	na	no	na	na	na	na	na	no	na	na	na	na	na
Feng	2013	2010-2014	23750863	Guodong Liang	2010-01-01	2010-12-31	China	China	no	na	na	na	na	na	na	na	na	na	na	na	na	na	na	na	na	na	na	na	na	na	na	yes	All CSF specimens were tested by viral culture in C6/36 and BHK- 21 cells	not reported	189	0	0	no	na	na	na	na	na	no	na	na	na	na	na
Kakkar	2013	2010-2014	23965505	Manish Kakkar	2011-01-01	2012-06-30	India	India	no	na	na	na	na	na	na	na	na	na	na	na	na	na	na	na	na	na	na	na	na	na	na	no	na	na	na	na	na	no	na	na	na	na	na	no	na	na	na	na	na
Sarkar	2013	2010-2014	23927571	S.C. Banerjee	2011-08-01	2012-12-31	India	India	no	na	na	na	na	na	na	na	na	na	na	na	na	na	na	na	na	na	na	na	na	na	na	yes	Only 24 JEV IgM negative samples with a history of ≤3 days’ illness were screened and 200 μl of each of them was inoculated to C6/36 cell line for virus isolation as previously described [28]. The tissue culture fluids were collected from the samples producing prominent cytopathic effect (CPE), and centrifuged at 1000 × g for 5 minutes and the supernatants of tissue culture fluids (STF) were kept…	not reported	24	7	7	no	na	na	na	na	na	no	na	na	na	na	na
Takamatsu	2013	2010-2014	24025733	Kouichi Morita	1998-01-01	2008-12-31	Vietnam	Vietnam	no	na	na	na	na	na	na	na	na	na	na	na	na	na	na	na	na	na	na	na	na	na	na	no	na	na	na	na	na	no	na	na	na	na	na	no	na	na	na	na	na
Xu	2013	2010-2014	23548058	Chao-Min Zhu	2011-07-01	2011-10-31	China	China	no	na	na	na	na	na	na	na	na	na	na	na	na	na	na	na	na	na	na	na	na	na	na	yes	In this study, acute serum and CSF specimens were collected from patients who were clinically diagnosed with Japanese encephalitis (JE) during July to October in 2011 and hospitalized in the Children’sHospitalof Chongqing Medical University. Serum specimens were diluted in minimal essential medium at a ratio of 1 to 5, pretreated with 100 U ml-1 penicillin and strepto-mycin and placed for at leas…	reported	not reported	1	1	no	na	na	na	na	na	no	na	na	na	na	na
Gao	2013	2010-2014	24069502	Guodong Liang	2005-01-01	2010-12-31	China	China	yes	not reported; reported in other studies Wang 2009 and Zhang 2011	not reported	not reported	not reported	not reported	not reported	not reported	not reported	not reported	5	not reported	not reported	not reported	not reported	not reported	5	not reported	not reported	not reported	not reported	not reported	not reported	not reported	not reported	not reported	not reported	not reported	not reported	not reported	not reported	not reported	not reported	not reported	not reported	no	na	na	na	na	na
Hills	2014	2010-2014	24861145	Susan L. Hills	2010-08-01	2012-08-31	China, Taiwan, Republic of Korea	U.S.A.	no	na	na	na	na	na	na	na	na	na	na	na	na	na	na	na	na	na	na	na	na	na	na	no	na	na	na	na	na	no	na	na	na	na	na	yes	not reported	not reported	not reported	not reported	not reported
Jain	2014	2010-2014	24858609	Amita Jain	2011-01-01	2012-12-31	India	India	no	na	na	na	na	na	na	na	na	na	na	na	na	na	na	na	na	na	na	na	na	na	na	no	na	na	na	na	na	no	na	na	na	na	na	no	na	na	na	na	na
Misra	2014	2010-2014	24535151	Usha Kant Misra	2011-01-01	2012-12-31	India	India	no	na	na	na	na	na	na	na	na	na	na	na	na	na	na	na	na	na	na	na	na	na	na	no	na	na	na	na	na	no	na	na	na	na	na	no	na	na	na	na	na
Patgiri	2014	2010-2014	25118731	Saurav Jyoti Patgiri	2011-05-01	2012-04-30	India	India	no	na	na	na	na	na	na	na	na	na	na	na	na	na	na	na	na	na	na	na	na	na	na	no	na	na	na	na	na	no	na	na	na	na	na	no	na	na	na	na	na
Rathore	2014	2010-2014	24476571	Bhagirathi Dwibedi	2011-04-01	2012-07-31	India	India	yes	reference cited: method of nested pcr using hexamer primers.	Pushari et al, 2011	not reported	not reported	not reported	not reported	inhouse	not reported	526	0	not reported	not reported	not reported	not reported	not reported	not reported	not reported	not reported	not reported	not reported	not reported	not reported	no	na	na	na	na	na	no	na	na	na	na	na	no	na	na	na	na	na
Tan	2014	2010-2014	25165820	Le Van Tan	1996-12-01	2008-05-31	Vietnam	Vietnam	yes	flavivirus pcr	Tan et al 2010 based on Scaramozzino et al 2001	Total nucleic acid (NA) was extracted from 100ml of CSF specimens using an automated easyMAG system (bioMérieux, Marcy l’E ́toile, France), following manufacturer’s instructions.	NS5	Heminested RT-PCR with sequencing using the Big Dye Terminator cycle sequencing Kit (Applied Biosystems, US).	250	inhouse	reported as per manufacturer	291	0	not reported	na	not reported	na	291	0	0	na	0	na	0	na	no	na	na	na	na	na	no	na	na	na	na	na	no	na	na	na	na	na
Singh	2014	2010-2014	24461525	Amita Jain	2008-07-01	2011-10-31	India	India	yes	RNA was extracted using Trizol (SIgMa-Aldrich) according to the manufacturer’s recommendations and two-step reverse transcriptase polymerase chain reaction (RT-PCR) for identification of DV was carried out following the protocol of Lanciotti et al[9]. For the detection of JEV RNA, extracted RNA samples were amplified using method of Yang et al 2004[10]. PCR products were visualized after electrop…	Yang et al 2004	Trizol (SIgMa-Aldrich)	5’UTR, PrM, 3’UTR	RT-qPCR with hydrolysis probes	1) 125 2) 65 3) 146	inhouse	not reported	76	10	76	6	0	0	76	4	0	0	0	0	0	0	no	na	na	na	na	na	no	na	na	na	na	na	no	na	na	na	na	na
Lagarde	2014	2010-2014	24408307	Stanislas Lagarde	2012-09-01	2012-09-01	France (Traveller from Nepal)	France	no	na	na	na	na	na	na	na	na	na	na	na	na	na	na	na	na	na	na	na	na	na	na	no	na	na	na	na	na	no	na	na	na	na	na	no	na	na	na	na	na
Anukumar	2014	2010-2014	24985196	B. Anukumar	2011-05-01	2011-07-01	India	India	yes	As per reference Sapkal et al 2007 PMID: 18165537: isolated and purified using QIAamp Viral Mini Kit reagent (QIAGEN) according to manufacturer’s instructions. RNA from infected mouse brains was isolated using Trizol reagent (Invitrogen, Life Technologies, US) according to the manufacturer’s instructions. JEV-specific forward primer 391-GCAGAAAGCAAAACAAAAGAG and reverse primer 757-ACGGATCTCCTGCTT…	Sapkal et al, 2007	QIAamp Viral Mini Kit reagent (QIAGEN)	C-prM	Conventional RT-PCR with sequencing using the Big Dye Terminator cycle sequencing Ready Reaction Kit (Applied Biosystems, US) and an automated Sequencer (ABI PRISM 310 Genetic Analyser; Applied Biosystems).	366	inhouse	not reported	not reported	not reported (assume none)	not reported	not reported	na	na	not reported	not reported	na	na	na	na	na	na	yes	RT-PCR positive samples innoculated on Vero cells	na	na	na	na	no	na	na	na	na	na	yes	Microtitre VNT. Porcine stable (PS) kidney cell– adapted virus pools were used for plaque titration in 24-well plates using 0.5% carboxymethylcellulose (CMC; SIgMa) overlay. An in vitro neutralization test was performed by incubating two-fold serially diluted JE and WN virus–specific monoclonal or polyclonal antibodies with 100 TCID50 (tissue culture infective dose) of the test virus for 1 hour a…	Sapkal et al, 2007; Gore et al, 1990	Porcine stable (PS) kidney cell– adapted virus pools were used for plaque titration in 24-well plates using 0.5% carboxymethylcellulose (CMC; SIgMa) overlay.	Porcine stable (PS) kidney cells	G3 strain (P3) isolated from human brain in Bankura, India 1973 (AB379813/Z34095)
Murhekar	2014	2010-2014	24995848	M.V. Murhekar	2013-01-01	2013-12-31	India	India	no	na	na	na	na	na	na	na	na	na	na	na	na	na	na	na	na	na	na	na	na	na	na	no	na	na	na	na	na	no	na	na	na	na	na	no	na	na	na	na	na
Ranjan	2014	2010-2014	25062115	Manoj Murhekar	2008-01-01	2012-12-31	India	India	no	na	na	na	na	na	na	na	na	na	na	na	na	na	na	na	na	na	na	na	na	na	na	no	na	na	na	na	na	no	na	na	na	na	na	no	na	na	na	na	na
Mayxay	2015	2015-2019	26149859	Paul N. Newton	2003-05-01	2004-08-31	Laos	Laos	no	na	na	na	na	na	na	na	na	na	na	na	na	na	na	na	na	na	na	na	na	na	na	no	na	na	na	na	na	no	na	na	na	na	na	no	na	na	na	na	na
Rayamajhi	2015	2015-2019	25886645	Ajit Rayamajhi	2009-05-01	2009-09-30	Nepal	Nepal and U.S.	yes	CSF was tested for the presence of JEV ribonucleic acid (RNA) by two real-time reverse transcription-polymerase chain reaction (RT-PCR) assays, one designed in-house at CDC (JEV239F: GGCTCTTATCACGTTCTTCAAGTTT; JEV344R: ACTAGTAAGATGTTTCATTGCCACACTCT; JEV269probe: ATTAGCCCCGACCAAGGCGCTTT) and other developed by Parida et al 2005. Both assays had sensitivities of 0.001 equivalent plaque forming unit…	CDC inhouse and Parida et al 2005	Viral RNA was extracted from 100μl of CSF, eluted in 50 μl using the QIAamp Viral RNA Mini Kit (QIAGEN, Valencia, CA)	C and E	RT-qPCR	105 and 354	inhouse	not reported	not reported	0	not reported	na	not reported	na	not reported	0	no	na	no	na	no	na	no	na	na	na	na	na	no	na	na	na	na	na	yes	PRNT. Confirmatory testing was subsequently performed at the CDC Arboviral Diseases Branch diagnostic laboratory using the following testing algorithm. The last serum sample collected from each patient was tested by JEV and DENV IgM capture ELISA. Positive or equivocal results were confirmed by JEV and DENV PRNT90, with a 4-fold or greater difference in titre interpreted to be virus specific. If …	not reported	not reported	not reported	not reported
Saito	2015	2015-2019	25695095	Mika Saito	1994-01-01	1994-12-31	Laos	Laos	no	no	na	na	na	na	na	na	na	na	na	na	na	na	na	na	na	na	na	na	na	na	na	no	na	na	na	na	na	no	na	na	na	na	na	yes	50% FRNT. Cited reference Saito et al 2007.	Saito et al 2007	not reported	BHK-21 cells	Nakayama (a prototype and vaccine strain, Tokyo, Japan, human brain, 1935, G3), Beijing-1 (a laboratory and vaccine strain, Beijing, China, human brain, 1949, G3), P19-Br (an isolate, Chiang Mai, Thailand, human brain, 1982, G1), LaVS56 (an isolate, Vientiane, Lao PDR, swine sera, 1993, G1), and LaVS145 (an isolate, Vientiane, Lao PDR, swine sera, 1993, G1)
Chansamouth	2016	2015-2019	27050192	Vilada Chansamouth	2006-01-01	2010-12-31	Laos	Laos	no	na	na	na	na	na	na	na	na	na	na	na	na	na	na	na	na	na	na	na	na	na	na	no	na	na	na	na	na	no	na	na	na	na	na	no	na	na	na	na	na
Gurav	2016	2015-2019	27096294	Y.K. Gurav	2014-06-01	2014-08-31	India	India	yes	Sapkal et al 2007: The blood clot–derived WBCs suspended in DMEM, PBMC co-cultured cells, and infected mouse brains were used for RNA preparation. Viral RNA from the WBCs and PBMC co-cultured cells was isolated and purified using QIAamp Viral Mini Kit reagent (QIAGEN) according to manufacturer’s instructions. RNA from infected mouse brains was isolated using Trizol reagent (Invitrogen, Life Techn…	Sapkal et al, 2007; Fulmali et al, 2011	QIAamp Viral Mini Kit reagent (QIAGEN)	C-prM	Conventional RT-PCR with sequencing using the Big Dye Terminator cycle sequencing Ready Reaction Kit (Applied Biosystems, US) and an automated Sequencer (ABI PRISM 310 Genetic Analyser; Applied Biosystems).	366	inhouse	not reported	90	4	48	3	0	na	42	1	0	na	0	na	0	na	yes	innoculation into infant mice	not reported	28	0	0	no	na	na	na	na	na	no	na	na	na	na	na
Li	2016	2015-2019	28081752	Fang Fang	2013-09-05	2013-10-15	China	China	yes	Detection of JEV RNA in the CSF using hemi-nested reverse transcriptase polymerase chain reaction (hnRT-PCR) that amplified the pRM gene. No other details	Not reported.	QIAamp viral RNA extraction kit (QIAGEN, Valencia, CA)	prM	Hemi-nested RT-PCR. Further details not reported.	Not reported.	not reported	not reported	13	0	0	0	0	0	13	0	0	0	0	0	0	0	yes	Leftover CSF specimens from 10 patients were tested for the presence of viruses as follows. The CSF samples were inoculated into monolayers of BHK-21 and C6/36 cells and incubated at 37 °C and 28 °C, respectively. Cells were observed for a cytopathic effect (CPE) daily from days 1 to 7 after inoculation. Specimens that caused a CPE in three successive cell passages were regarded as positive isola…	not reported	10	0	0	no	na	na	na	na	na	yes	PRNT. In accordance with the WHO recommendations, JE can be confirmed if a four-fold or greater increase in neutralizing anti-JEV antibody is observed in serum collected during the convalescent phase compared with those during the acute phase by PRNT. In this study, PRNT was performed on six convalescent sera and three available acute sera. Sera were tested in serial two-fold dilutions from 1 to …	not reported	not reported	BHK-21 cells	G3 strain (733913) isolated from human brain in Beijing, China 1949 (AY243805/AY243844)
Jain	2016	2015-2019	26112391	A. Jain	2011-01-01	2013-12-31	India	India	no	na	na	na	na	na	na	na	na	na	na	na	na	na	na	na	na	na	na	na	na	na	na	no	na	na	na	na	na	no	na	na	na	na	na	no	na	na	na	na	na
Sunwoo	2016	2015-2019	27648677	JS Sunwoo	2010-01-01	2015-12-31	Republic of Korea	Republic of Korea	no	na	na	na	na	na	na	na	na	na	na	na	na	na	na	na	na	na	na	na	na	na	na	no	na	na	na	na	na	no	na	na	na	na	na	yes	not reported	not reported	not reported	not reported	not reported
Duong	2017	2015-2019	28840803	Philip Dussart	2010-07-01	2017-12-31	Cambodia	Cambodia	yes	RNA extractionGenomic RNA was extracted from the biological specimens, including blood samples and CSF from human patients, swine blood and mosquito pools. Viral RNA was extracted from 140 µl of human and swine sera using the QIAamp Viral RNA mini kit (Qiagen, Hilden, Germany), according to the manufacturer’s instructions. Before extraction, mosquitoes were freeze-killed, pooled according to spec…						inhouse	not reported	not reported	1	not reported	not reported	0	0	not reported	1	0	0	0	0	0	0	yes	Virus isolation: The isolation of JEV was performed on all real-time RT-PCR-positive samples using a mosquito cell line (clone C6/36 of Aedes Albopictus cells). Briefly, each acute serum was diluted 1 : 120 with L15 Leibovitz medium (SIgMa Aldrich, Steinheim, Germany) in which 2 % of foetal calf serum was added. Diluted sera were inoculated into 12-well plates containing 100 % confluent C6/36 cel…	not reported	not reported	2	1	no	na	na	na	na	na	no	na	na	na	na	na
Horwood	2017	2015-2019	28536430	P. Horwood	2010-07-01	2013-09-30	Cambodia	Cambodia	yes	Shirato et al 2005	Shirato et al 2005	TRIzol or TRIzol LS reagent (Invitrogen Corp., Carlsbad, CA)	5’UTR	RT-qPCR with a Multiplex MGB hydrolysis probe to detect both JEV and WNV	75	inhouse	not reported	not reported	3	not reported	0	0	0	not reported	3	0	0	0	0	0	0	yes	All CSF and serum samples that tested positive by PCR or serology for JEV, CHIKV, DENV and flaviviruses were inoculated onto C6/36 (Aedes albopictus) cells in order to isolate the virus for subsequent analysis. In addition, CSF was inoculated onto Vero E6 (African green monkey kidney epithelial) cells from all patients when there was sufficient CSF samples remaining after molecular and serologica…	not reported	not reported	0	0	no	na	na	na	na	na	no	na	na	na	na	na
Huang	2017	2015-2019	29226169	Julian Druce	2017-05-01	2017-05-31	Australia	Thailand	yes	Pyke et al 2004, and Scaramozzino et al, 2001 Nucleic acid extraction and Reverse Transcriptase (RT) PCR and Gel-PCR detection of JEV Viral genomic RNA (vRNA) (200 µl of patient sample) was extracted from Urine, whole blood, plasma and buffycoat using a QIAamp 96 Virus QiAcube HT Kit and Qiacube HT robotic platform (Qiagen Inc., Valencia, CA) as per manufacturer’s instructions. 10 µl of the extra…	Pyke et al 2004, and Scaramozzino et al 2001	QIAamp 96 Virus QiAcube HT Kit and Qiacube HT robotic platform (Qiagen Inc., Valencia, CA)	NS5	RT-qPCR	62	inhouse	reported	1	1	1	0	1	1	1	0	0	0	1	1	0	0	yes	The African green monkey mammalian cell line VERO (ATCC CCL-81),was cultured in monolayers in Eagles Minimal Essential Medium (EMEM) (SIgMa., St. Louis, MO) supplemented with 2 mM L-Glutamine (SIgMa., St. Louis, MO), 100 U/ml penicillin; 100 µg/ml streptomycin (SIgMa., St. Louis, MO), 15 mM HEPES and 7% Heat inactivated foetal bovine serum (Bovogen, Australia) at 37°C. Inoculation and isolation o…	reported	1	1	0	no	na	na	na	na	na	no	na	na	na	na	na
Lohitharajah	2017	2015-2019	28438128	Lohitharajah J	2012-11-01	2014-08-31	Sri Lanka	Sri Lanka	yes	Nucleic acid was extracted from 200 μl (for DNA) and 140 μl (for RNA) of clinical specimens (blood/serum, CSF) using the spin protocol of QIAamp DNA mini blood kit (QIAGEN®) and QIAamp viral RNA mini kit (QIAGEN®) and stored at -80 °C until further analysis. RT-PCR for JEV targetting the premembrane gene, Primers provided in supplementary information.	not reported	QIAamp DNA mini blood kit (QIAGEN®) and QIAamp viral RNA mini kit (QIAGEN®)	prM	Conventional RT-PCR	not reported	inhouse	not reported	99	0	not reported	not reported	not reported	not reported	not reported	not reported	not reported	not reported	not reported	not reported	not reported	not reported	no	na	na	na	na	na	no	na	na	na	na	na	no	na	na	na	na	na
Mai	2017	2015-2019	28480297	Tan Le Van	2016-09-16	2016-09-16	Vietnam	Vietnam	yes	2 RT-PCR methods after NGS (Shirato 2005 and Scaramozzino 2001)	Shirato 2005 and Scaramozzino	Shirato et al 2005: TRIzol or TRIzol LS reagent (Invitrogen Corp., Carlsbad, CA); Scaramozzino et al 2001: (QIAmp Viral RNA 250; Qiagen SA, Courtaboeuf, France)	Shirato et al 2005: 5’UTR; Scaramozzino et al 2001: NS5	Shirato et al 2005: RT-qPCR with a Multiplex MGB hydrolysis probe to detect both JEV and WNV; Scaramozzino et al 2001: Conventional hemi-nested RT-PCR	Shirato et al 2005: 75; ; Scaramozzino et al 2001: 250 AND 220	inhouse	not reported	1	1	1	0	0	0	1	0	0	0	1	1	0	0	yes	not reported	not reported	1	0	0	no	na	na	na	na	na	no	na	na	na	na	na
Turner	2017	2015-2019	29284418	Paul Turner	2014-10-01	2015-09-30	Cambodia	Vietnam	no	na	na	na	na	na	na	na	na	na	na	na	na	na	na	na	na	na	na	na	na	na	na	no	na	na	na	na	na	no	na	na	na	na	na	no	na	na	na	na	na
Ai	2017	2015-2019	28705180	Zhengde Xie	2009-06-01	2012-10-01	China	China	no	na	na	na	na	na	na	na	na	na	na	na	na	na	na	na	na	na	na	na	na	na	na	no	na	na	na	na	na	no	na	na	na	na	na	no	na	na	na	na	na
Chang	2017	2015-2019	27821699	K.T. Chen	2000-01-01	2014-12-31	Taiwan	Taiwan	yes	Sapkal et al 2007	Sapkal et al, 2007	QIAamp Viral Mini Kit reagent (QIAGEN)	C-prM	Conventional RT-PCR with sequencing using the Big Dye Terminator cycle sequencing Ready Reaction Kit (Applied Biosystems, US) and an automated Sequencer (ABI PRISM 310 Genetic Analyser; Applied Biosystems).	366	inhouse	not reported	not reported	not reported	not reported	not reported	not reported	not reported	not reported	not reported	not reported	not reported	not reported	not reported	not reported	not reported	yes	mosquito C6/36 cell line or plaque assays using the BHK-21 cell line were used for virus isolation.16 Viral RNA was exacted from the JEV-infected culture medium using the QIAamp Viral RNA Mini Kit (Qiagen, Germantown, MD).16	not reported	not reported	not reported	not reported	no	na	na	na	na	na	no	na	na	na	na	na
Kalita	2017	2015-2019	27512107	J Kalita	2012-01-01	2014-12-31	India	India	yes	not reported	not reported	not reported	not reported	not reported	not reported	not reported	not reported	not reported	not reported	not reported	not reported	not reported	not reported	not reported	not reported	not reported	not reported	not reported	not reported	not reported	not reported	no	na	na	na	na	na	no	na	na	na	na	na	no	na	na	na	na	na
Medhi	2017	2015-2019	29265029	Mithu Medhi	2012-01-01	2014-12-31	India	India	no	na	na	na	na	na	na	na	na	na	na	na	na	na	na	na	na	na	na	na	na	na	na	no	na	na	na	na	na	no	na	na	na	na	na	no	na	na	na	na	na
Simon-Loriere	2017	2015-2019	28402771	Etienne Simon-Loriere	2016-03-01	2016-03-31	Angola	Angola and Senegal	yes	personal correspondance - Yang et al, J. Vet. Sci. (2004)	Yang et al 2004	not reported	5’UTR, PrM, 3’UTR	RT-qPCR with hydrolysis probes	1) 125 2) 65 3) 146	inhouse	not reported	15	1	15	1	0	0	0	0	0	0	0	0	0	0	no	na	na	na	na	na	no	na	na	na	na	na	no	na	na	na	na	na
Bharucha	2018	2015-2019	29789537	Tehmina Bharucha	2014-08-01	2018-01-01	Laos	Laos	yes	NS2A PCR	Bharucha et al, 2018	EZ1 Qiagen	NS2A	RT-qPCR	116	inhouse	reported	30	2	6	0	0	0	9	0	11	2	0	0	0	0	no	na	na	na	na	na	no	na	na	na	na	na	no	na	na	na	na	na
Cheng	2018	2015-2019	29043965	Kwok-Yung Yuen	2017-05-01	2017-07-31	China	China	yes	We amplified flavivirus RNA in clinical specimens using a conventional panflavivirus heminested reverse transcription PCR (RT-PCR) with primers targeting the nonstructural protein 5 (NS5) gene as described previously (Scaramozzino 2001). We detected RT-PCR products using gel electrophoresis after the first and second rounds of amplification. We performed real-time RT-PCR specific for JEV using an…	Scaramozzino et al 2001 and inhouse	not reported	NS5 (both)	Heminested RT-PCR and RT-qPCR	not reported	inhouse	not reported	2	1	2	1	no	na	1	1	no	na	no	na	no	na	no	na	na	na	na	na	no	na	na	na	na	na	no	na	na	na	na	na
Li	2018	2015-2019	30180813	X.L. Li	2016-06-01	2016-06-30	China	China	no	na	na	na	na	na	na	na	na	na	na	na	na	na	na	na	na	na	na	na	na	na	na	no	na	na	na	na	na	no	na	na	na	na	na	no	na	na	na	na	na
Nanishi	2018	2015-2019	30252025	Etsuro Nanishi	1995-01-01	2015-12-31	Japan	Japan	no	na	na	na	na	na	na	na	na	na	na	na	na	na	na	na	na	na	na	na	na	na	na	no	na	na	na	na	na	no	na	na	na	na	na	no	na	na	na	na	na
Mawuntu	2018	2015-2019	30444898	Khin Saw Aye Myint	2015-07-01	2017-02-28	Indonesia	Indonesia	yes	Conventional PCR or RT-PCR was used to detect alphaviruses [8], flaviviruses [9], filoviruses [10], paramyxovirus [11], coronaviruses [12,13], herpesviruses [14], and enteroviruses [15], using broadly reactive group primers. These PCR/RT-PCR panels cover a broad range of known neurotropic human viruses including but not limited to chikungunya (CHIKV), Japanese encephalitis (JEV), Dengue (DENV), W…	Kuno 1998	Viral nucleic acids were extracted using QIAamp Viral RNA Mini kit (Qiagen, Hilden, Germany) which extracts both DNA and RNA. The procedure was conducted according to the manufacturer’s instruction. Elution volume was 60 μl.	NS5	Conventional RT-PCR	not reported	inhouse	reported	not reported	0	not reported	0	no	na	not reported	0	not reported	0	no	na	no	na	yes	CSF specimens were inoculated onto African green monkey kidney Vero cells as previously described (Dhenni et al 2018). Cells were observed daily for cytopathic effect.	not reported	not reported	0	0	no	na	na	na	na	na	no	na	na	na	na	na
Mcnaughton	2018	2015-2019	29741521	Harry Mcnaughton	2007-07-01	2008-08-11	India	India	no	na	na	na	na	na	na	na	na	na	na	na	na	na	na	na	na	na	na	na	na	na	na	no	na	na	na	na	na	no	na	na	na	na	na	no	na	na	na	na	na
Mittal	2018	2015-2019	29746378	Manoj V. Murhekar	2016-08-01	2016-10-31	India	India	no	na	na	na	na	na	na	na	na	na	na	na	na	na	na	na	na	na	na	na	na	na	na	no	na	na	na	na	na	no	na	na	na	na	na	no	na	na	na	na	na
Kanagasabai	2018	2015-2019	28970044	Manoj V. Murhekar	2014-04-01	2017-04-30	India	India	no	na	na	na	na	na	na	na	na	na	na	na	na	na	na	na	na	na	na	na	na	na	na	no	na	na	na	na	na	no	na	na	na	na	na	no	na	na	na	na	na
Kumar	2018	2015-2019	30117441	Pravin Pisudde	2009-01-01	2014-12-31	India	India	no	na	na	na	na	na	na	na	na	na	na	na	na	na	na	na	na	na	na	na	na	na	na	no	na	na	na	na	na	no	na	na	na	na	na	no	na	na	na	na	na
Dubot-Peres	2019	2015-2019	31002063	Audrey Dubot-Peres	2003-01-01	2011-08-31	Laos	Laos	yes	flavivirus pcr; SYBR green. A panflavivirus SYBR Green real-time RT-PCR that detects all viruses belonging to the genus Flavivirus (family Flaviviridae) was performed using QuantiTect SYBR Green RT-PCR kit (QIAGEN) on 5 µL of viral nucleic acid with 550 nmol/L of each primer (forward 1 and reverse) in a final volume of 25 µL. The thermal cycling program was 50°C for 30 min; 95°C for 15 min; and 4…	Moureau et al 2007 and 2010	For viral RNA and DNA, 200 µL of serum on admission and 200 µL of CSF were extracted with EZ1 Virus Mini Kit v2.0, using a BioRobot EZ1 Workstation (QIAGEN), by following the manufacturer’s instructions. The elution volume was 90 µL. A fixed amount of RNA and DNA bacteriophages (MS2 and T4, respectively) was added to all samples before extraction to be used as internal controls as previously desc…	NS5	RT-qPCR	269-272	inhouse	reported	not reported	4	889	0	no	na	889	4	no	na	no	na	no	na	yes	Virus Isolation in Cell Culture A cell culture facility was not available at the beginning of the study, and different cells were made available over time. For patients 357–1,073, supernatant after CSF centrifugation (450 × g for 20 min) was inoculated on Vero cell, and for patients 897–1,073, admission serum was also inoculated on Vero cells. For patients 967–1,073 the BGM cell line was used for…	reported	not reported	1	1	no	na	na	na	na	na	no	na	na	na	na	na
Kyaw	2019	2015-2019	30628568	Mya Myat Ngwe Tu	2013-01-01	31/09/13	Myanmar	Myanmar	no	na	na	na	na	na	na	na	na	na	na	na	na	na	na	na	na	na	na	na	na	na	na	yes	Virus isolation, gene sequencing, and phylogeneticanalysis.Cerebrospinalfluid samples were inoculated in C6/36 E2 mosquito cells to isolate and propagate the virus. From the culturefluids of the infected cells, viral RNA was extracted by using QIAamp Viral RNA Mini Kit (QIAGEN, Hilden, Germany). The presence of the virus RNA gene was de-termined by using Ta Ka Ra one-step reverse transcriptasepol…	not reported	not reported	0	0	no	na	na	na	na	na	yes	FRNT&PRNT. FRNT and then PRNT on available samples to differentiate genotypes. Japanese encephalitis virus or DENV serotype-specific antibody titers were determined by focus reduction neutralization test (FRNT) with the following viruses:JEV JaOrS982 strain, 99St12A strain (DENV-1), 00St22Astrain (DENV-2), SLMC 50 strain (DENV-3), and SLMC 318strain (DENV-4). To determine the titers of neutralizi…	Maeki et al 2018	not reported	not reported	G3 strain (JaOrS982) isolated from mosquitos in Japan in 1982 (NC_001437)
Deval	2019	2015-2019	31479868	Hirawati Deval	2017-07-01	2018-12-31	India	India	no	na	na	na	na	na	na	na	na	na	na	na	na	na	na	na	na	na	na	na	na	na	na	no	na	na	na	na	na	no	na	na	na	na	na	no	na	na	na	na	na
Feng	2019	2015-2019	31593101	Chao Ren	2017-09-01	2017-09-30	China	China	no	na	na	na	na	na	na	na	na	na	na	na	na	na	na	na	na	na	na	na	na	na	na	no	na	na	na	na	na	no	na	na	na	na	na	no	na	na	na	na	na
Ma	2019	2015-2019	31563418	J. Li	2017-07-01	2017-09-30	China	China	no	na	na	na	na	na	na	na	na	na	na	na	na	na	na	na	na	na	na	na	na	na	na	no	na	na	na	na	na	no	na	na	na	na	na	no	na	na	na	na	na
[truncated: 56 more columns]

## Sheet: Variables
Dropdown Option	Description
first_author	First author
year_publication	Year of publication
pubmed_id	Pubmed ID
corresponding_author	Corresponding author
start_date	if not precisely specified then first day of the month and first month of the year.
end_date	if not precisely specified then then last day of the month and last month of the year.
country_sampling	Location of patient recruitment
country_testing	Location of diagnostic testing performed
rtpcr	yes or no
rtpcr_details	details of the pcr method
rtpcr_ref	reference to publication
rtpcr_nucleic_acid_extraction	details of nucleic acid extraction
rtpcr_target	rtpcr target in the genome
rtpcr_technique	rtpcr technique
ampliconsize_bp	amplicon size
pcr_inhouse_commercial	inhouse or commercial
pcr_qc_details	positive and negative controls, result interpretation, repeating positive tests or confirming by other methods
pcr_n_tested	number of patients tested by pcr in any sample
pcr_n_positive	number of patients positive in any sample
serum_n_tested	number of patients serum tested
serum_n_positive	number of patients serum positive
wholeblood_n_tested	number of patients wholeblood tested
wholeblood_positive	number of patients wholeblood positive
csf_n_tested	number of patients csf tested
csf_positive	number of patients csf positive
throat_n_tested	number of patients throat tested
throat_n_positive	number of patients throat positive
urine_n_tested	number of patients urine tested
urine_n_positive	number of patients urine positive
brain_n_tested	number of patients with brain tissue tested
brain_n_positive	number of patients with brain tissue positive
viral_isolation	yes or no
viral_isolation_details	details of the viral isolation method
viral_isolation_qc_details	positive and negative controls, result interpretation, repeating positive tests or confirming by other methods
viral_isolation_n_tested	number of patients tested
viral_isolation_n_positive	number of patients positive
viral_isolation_n_extra	number of patients positive over the number positive by pcr
brainorcsf_ag	yes or no
brainorcsf_ag_details	details of the method
brainorcsf_ag_qc	positive and negative controls, result interpretation, repeating positive tests or confirming by other methods
brainorcsf_ag_n_tested	number of patients brain tested
brainorcsf_ag_n_positive	number of patients brain positive
brainorcsf_ag_n_extra	number of patients brain over the number positive by pcr and viral isolation
neut	performed seroneutralisation. yes or no
neut_details	details of the method
neut_ref	reference to publication
neut_viraltitrations	details of viral titration/ preparation
neut_cells	cells used
neut_innocvirus	viral strain
neut_innoculatingdose	viral dose
neut_plate	type of plate used (e.g. 96-well microtitre plate or 6-well plate)
neut_dilutions	serum dilutions tested
neut_qc_details	positive and negative controls, result interpretation, repeating positive tests or confirming by other methods
neut_otherviruses	other viruses tested
neut_inc	incubation period
neut_endpoint	details of end-point determination
neut_algorithm	algorithm for performing seroneutralisation
neut_samplestested	criteria for samples tested
neut_samplevol	sample volume
neut_results	details of interpretation of results
neut_n_tested	number of patients neut tested
neut_n_positive	number of patients neut positive
neut_n_extra	number of patients neut over the number positive by level 1 confirmation (pcr, viral isolation, brain tissue)
igm_csf	yes or no
igm_csf_details	details of the method
igm_csf_inhouse_commercial	number of patients macelisa commercial
MAC-ELISA reference or manufacturer	reference to publication
igm_csf_qc_details	positive and negative controls, result interpretation, repeating positive tests or confirming by other methods
igm_csf_n_tested	number of patients macelisa tested
igm_csf_n_positive	number of patients macelisa positive
igm_csf_n_extra	number of patients macelisa over the number positive by level 1 (pcr, viral isolation, brain tissue) and level 2 (neutralisation assay)
seroc_elisaorhiorifa	yes or no
seroc_elisaorhiorifa_details	details of the method
seroc_elisaorhiorifa_inhouse_commercial	number of patients seroc commercial
seroc_elisaorhiorifa_qc_details	positive and negative controls, result interpretation, repeating positive tests or confirming by other methods
seroc_elisaorhiorifa_n_tested	number of patients seroc tested
seroc_elisaorhiorifa_n_positive	number of patients seroc positive
seroc_elisaorhiorifa_n_extra	number of patients seroc over the number positive by level 1 (pcr, viral isolation, brain tissue), level 2 (neutralisation assay) and macelisa in csf
igm_serum	yes or no
igm_serum_details	details of the method
igm_serum_inhouse_commercial	number of patients igm commercial
igm_serum_qc_details	positive and negative controls, result interpretation, repeating positive tests or confirming by other methods
igm_serum_n_tested	number of patients igm tested
igm_serum_n_positive	number of patients igm positive
igm_serum_n_extra	number of patients igm over the number positive by level 1 (pcr, viral isolation, brain tissue), level 2 (neutralisation assay) and level 3 (macelisa csf, seroc by elisa or hi or ifa)
single_sample_ab	yes or no
single_sample_ab_details	details of the method
single_sample_ab_qc_details	positive and negative controls, result interpretation, repeating positive tests or confirming by other methods
single_sample_ab_n_tested	number of patients ab tested
single_sample_ab_n_positive	number of patients ab positive
single_sample_ab_n_extra	number of patients ab over the number positive by level 1 (pcr, viral isolation, brain tissue), level 2 (neutralisation assay) and level 3 (macelisa csf, seroc by elisa or hi or ifa)
dengue tested	Dengue tested alongside
jev_cases_level1	Level 1 criteria JEV
jev_cases_level2	Level 2 criteria JEV
jev_cases_level3	Level 3 criteria JEV
jev_cases_level4	Level 4 criteria JEV
HI_summary	HI performed yes/no
neutralisation_summary	seroneutralisation performed yes/no
MAC-ELISA_summary	anti-JEV MAC-ELISA performed yes/no
MAC-ELISA CSF and serum tested, and results presented separately_summary	anti-JEV MAC-ELISA CSF and serum tested, and results presented separately performed yes/no
RT-PCR_summary	RT-PCR performed yes/no
other_diagnostics_summary	other_diagnostics performed yes/no
notes	notes

## Sheet: Diagnostic Criteria
	JEV Diagnostic Criteria*
Level 1	JEV RNA detected in any specimen by RT-PCR.
	Virus isolation by innoculation of any specimen in cell culture or animal with characteristic cytopathic effect and confirmation by detection of JEV RNA or virus antigen.
	JEV virus antigen detected from brain tissue or CSF by immunofluorescence or immunohistochemistry
Level 2	Seroconversion or ≥ X4 rise in JEV Ab by seroneutralisation or detection of neutralising antibody in CSF; Samples should be tested alongside other endemic Flaviviruses (at least Dengue)
Level 3	JEV IgM detected in CSF; Samples should be tested alongside other endemic Flaviviruses (at least Dengue)
	Seroconversion or X4 rise in JEV Ab; Samples should be tested alongside other endemic Flaviviruses (at least Dengue).
Level 4	JEV IgM detected in serum in one sample (acute/convalescent) or seroneutralisation tested in one sample or single high titre HI/CF/IFA; Samples must be tested alongside other endemic Flaviviruses (at least Dengue)
	*Adequate quality control is expected for all testing. This includes performing positive and negative controls, testing in duplicate or repeat testing of positives, and confirming tests using other modalities or sequencing.
	It is acknowledged that seroconversion does not necessarily equate to neurological infection, however in a patient with a neurological presentation with epidemiological risk factors this is very likely. Conversely, a single neutralising tire in CSF may theoretically be related to blood contamination (although unlikely to be detectable if only blood contamination) or persistence post previous infe…
	Ab detection includes older techniques such as HI, CF, SRH, as well as ELISA and IFA
	IgM detection includes older techniques such as HI with 2-ME and radioimmunoassay, as well as the standard MAC-ELISA and IFA
	If dengue testing has not been done then serological results are not included in the numbers

## Sheet: Analysis
Row Labels	Level 1	Level 2	Level 3	Level 3 or 4	Level 4
1945-1949	2	7	6	0	3
1950-1954	3	0	0	0	0
1955-1959	1	0	0	0	0
1960-1964	2	0	66	0	54
1965-1969	1	0	0	0	0
1970-1974	0	0	70	0	0
1975-1979	0	4	5	1047	0
1980-1984	1	0	9	824	0
1985-1989	25	0	160	79	139
1990-1994	70	5	471	372	118
1995-1999	112	64	149	7	91
2000-2004	101	0	423	122	562
2004-2009	11	5	462	205	365
2005-2009	0	2	149	35	0
2010-2014	362	120	1297	5334	1772
2015-2019	20	114	746	3737	301
Grand Total	711	321	4013	11762	3405
					15167
